# Supplementary material for: Genetically determined serum urate levels and cardiovascular and other diseases in UK Biobank cohort: A phenome-wide mendelian randomization study
Source: PLoS Med. 2019 Oct 18;16(10):e1002937. doi: 10.1371/journal.pmed.1002937 (PMC6799886; doi:10.1371/journal.pmed.1002937)
Supplement: S1 Data — (XLSX) [file pmed.1002937.s003.xlsx]

## Sheet: sua_grs_phewas_v2_results_20180
phecode	description	group	genetic instruments	adjustment	beta	SE	OR	p	type	n_total	n_cases	n_controls	allele_freq	bonferroni	fdr
274.1	Gout	endocrine/metabolic	GRS of 31 urate SNPs	NA	1.68156	0.0712658	5.37395	4.27291e-123	logistic	337640	2532	335108	0.218144	TRUE	TRUE
714	Inflammatory polyarthropathies	musculoskeletal	GRS of 31 urate SNPs	NA	0.243981	0.0273741	1.27632	4.97356e-19	logistic	336270	15408	320862	0.218169	TRUE	TRUE
401	Hypertension	circulatory system	GRS of 31 urate SNPs	NA	0.0764966	0.0153285	1.0795	6.02336e-07	logistic	338171	63694	274477	0.218141	TRUE	TRUE
401.1	Essential hypertension	circulatory system	GRS of 31 urate SNPs	NA	0.0765065	0.0153539	1.07951	6.265e-07	logistic	337919	63442	274477	0.218142	TRUE	TRUE
411.4	Coronary atherosclerosis	circulatory system	GRS of 31 urate SNPs	NA	0.0956599	0.0218255	1.10038	1.1709e-05	logistic	337349	25795	311554	0.218143	TRUE	TRUE
274.11	Gouty arthropathy	endocrine/metabolic	GRS of 31 urate SNPs	NA	1.63089	0.375305	5.10841	1.3896e-05	logistic	335196	88	335108	0.217618	TRUE	TRUE
411.8	Other chronic ischemic heart disease, unspecified	circulatory system	GRS of 31 urate SNPs	NA	0.0947958	0.0219155	1.09943	1.52175e-05	logistic	337121	25567	311554	0.218136	TRUE	TRUE
411	Ischemic Heart Disease	circulatory system	GRS of 31 urate SNPs	NA	0.094107	0.0218972	1.09868	1.72595e-05	logistic	337171	25617	311554	0.218134	TRUE	TRUE
411.2	Myocardial infarction	circulatory system	GRS of 31 urate SNPs	NA	0.137696	0.0340416	1.14763	5.23349e-05	logistic	321383	9829	311554	0.217995	FALSE	TRUE
711.1	Pyogenic arthritis	musculoskeletal	GRS of 31 urate SNPs	NA	0.742258	0.204661	2.10067	0.000286982	logistic	277860	270	277590	0.217787	FALSE	TRUE
459.9	Circulatory disease NEC	circulatory system	GRS of 31 urate SNPs	NA	0.0455863	0.0126947	1.04664	0.000329434	logistic	337920	107298	230622	0.218141	FALSE	TRUE
277	Other disorders of metabolism	endocrine/metabolic	GRS of 31 urate SNPs	NA	0.0672623	0.0187443	1.06958	0.000332692	logistic	338163	35954	302209	0.218142	FALSE	TRUE
272.11	Hypercholesterolemia	endocrine/metabolic	GRS of 31 urate SNPs	NA	0.0765289	0.0213345	1.07953	0.000334378	logistic	335988	27040	308948	0.218117	FALSE	TRUE
709.7	Unspecified diffuse connective tissue disease	dermatologic	GRS of 31 urate SNPs	NA	0.0430577	0.0129334	1.044	0.000870979	logistic	335936	89976	245960	0.218123	FALSE	FALSE
716.9	Arthropathy NOS	musculoskeletal	GRS of 31 urate SNPs	NA	0.0497795	0.0149831	1.05104	0.000892543	logistic	337442	59852	277590	0.218143	FALSE	FALSE
571	Chronic liver disease and cirrhosis	digestive	GRS of 31 urate SNPs	NA	0.501729	0.152531	1.65157	0.00100416	logistic	330770	475	330295	0.218206	FALSE	FALSE
711	Arthropathy associated with infections	musculoskeletal	GRS of 31 urate SNPs	NA	0.540796	0.16504	1.71737	0.00105003	logistic	277997	407	277590	0.21779	FALSE	FALSE
726.3	Bursitis	musculoskeletal	GRS of 31 urate SNPs	NA	0.40198	0.123404	1.49478	0.00112428	logistic	307884	718	307166	0.218049	FALSE	FALSE
10	Tuberculosis	infectious diseases	GRS of 31 urate SNPs	NA	0.94767	0.297962	2.57969	0.0014702	logistic	325875	130	325745	0.218072	FALSE	FALSE
229.1	Benign neoplasm of lymph nodes	neoplasms	GRS of 31 urate SNPs	NA	-1.5549	0.539258	0.211211	0.00393409	logistic	301178	32	301146	0.218142	FALSE	FALSE
428.2	Heart failure NOS	circulatory system	GRS of 31 urate SNPs	NA	0.156031	0.0548841	1.16886	0.00447034	logistic	336633	3623	333010	0.218128	FALSE	FALSE
557.1	Celiac disease	digestive	GRS of 31 urate SNPs	NA	0.24186	0.0851562	1.27362	0.00450868	logistic	284195	1490	282705	0.218191	FALSE	FALSE
133	Arthropod-borne diseases	infectious diseases	GRS of 31 urate SNPs	NA	-1.13303	0.402466	0.322055	0.00487429	logistic	337683	59	337624	0.218151	FALSE	FALSE
362.31	Separation of retinal layers	sense organs	GRS of 31 urate SNPs	NA	1.05739	0.382656	2.87884	0.00572228	logistic	328273	80	328193	0.21811	FALSE	FALSE
526.41	Temporomandibular joint disorder, unspecified	digestive	GRS of 31 urate SNPs	NA	0.659201	0.240662	1.93325	0.00616044	logistic	325131	194	324937	0.218121	FALSE	FALSE
528	Diseases of the oral soft tissues, excluding lesions specific for gingiva and tongue	digestive	GRS of 31 urate SNPs	NA	0.217454	0.0801105	1.24291	0.00663899	logistic	335238	1681	333557	0.218158	FALSE	FALSE
261.41	Rickets or osteomalacia	endocrine/metabolic	GRS of 31 urate SNPs	NA	1.11352	0.412546	3.04507	0.00695175	logistic	336236	69	336167	0.218116	FALSE	FALSE
627.3	Postmenopausal atrophic vaginitis	genitourinary	GRS of 31 urate SNPs	NA	0.29056	0.109889	1.33718	0.0081905	logistic	313674	908	312766	0.218094	FALSE	FALSE
599.9	Other abnormality of urination	genitourinary	GRS of 31 urate SNPs	NA	-0.215515	0.0817895	0.806126	0.00841385	logistic	253628	1558	252070	0.21794	FALSE	FALSE
585.3	Chronic renal failure [CKD]	genitourinary	GRS of 31 urate SNPs	NA	0.189579	0.0720184	1.20874	0.00847913	logistic	328959	2085	326874	0.218139	FALSE	FALSE
225	Benign neoplasm of brain and other parts of nervous system	neoplasms	GRS of 31 urate SNPs	NA	-0.746685	0.284363	0.473935	0.00864407	logistic	336292	122	336170	0.218143	FALSE	FALSE
218.2	Other benign neoplasm of uterus	neoplasms	GRS of 31 urate SNPs	NA	0.508809	0.194492	1.66331	0.00889427	logistic	318029	293	317736	0.218109	FALSE	FALSE
478	Throat pain	respiratory	GRS of 31 urate SNPs	NA	-0.475287	0.184886	0.621707	0.0101494	logistic	323139	295	322844	0.218125	FALSE	FALSE
369	Infection of the eye	sense organs	GRS of 31 urate SNPs	NA	0.588922	0.236553	1.80204	0.0127888	logistic	330544	199	330345	0.218127	FALSE	FALSE
250.2	Type 2 diabetes	endocrine/metabolic	GRS of 31 urate SNPs	NA	0.0701713	0.0281993	1.07269	0.0128318	logistic	336857	15149	321708	0.218148	FALSE	FALSE
411.3	Angina pectoris	circulatory system	GRS of 31 urate SNPs	NA	0.0734216	0.0296548	1.07618	0.0132909	logistic	324694	13140	311554	0.217931	FALSE	FALSE
279.1	Immunity deficiency	endocrine/metabolic	GRS of 31 urate SNPs	NA	-0.837914	0.338875	0.432612	0.0134122	logistic	337832	85	337747	0.21815	FALSE	FALSE
454.1	Varicose veins of lower extremity	circulatory system	GRS of 31 urate SNPs	NA	-0.0833695	0.0343529	0.920011	0.0152302	logistic	315086	9179	305907	0.21806	FALSE	FALSE
428.1	Congestive heart failure (CHF) NOS	circulatory system	GRS of 31 urate SNPs	NA	0.193321	0.0796971	1.21327	0.015279	logistic	334713	1703	333010	0.21809	FALSE	FALSE
275.1	Disorders of iron metabolism	hematopoietic	GRS of 31 urate SNPs	NA	0.341755	0.141181	1.40741	0.0154917	logistic	336986	546	336440	0.218145	FALSE	FALSE
619.5	Noninflammatory disorders of vulva and perineum	genitourinary	GRS of 31 urate SNPs	NA	0.238789	0.0992518	1.26971	0.0161332	logistic	299779	1106	298673	0.218147	FALSE	FALSE
53	Herpes zoster	infectious diseases	GRS of 31 urate SNPs	NA	0.490465	0.204071	1.63308	0.0162433	logistic	333700	265	333435	0.218125	FALSE	FALSE
735.23	Hallux rigidus	musculoskeletal	GRS of 31 urate SNPs	NA	0.217409	0.092293	1.24285	0.0184907	logistic	327894	1269	326625	0.218218	FALSE	FALSE
681.7	Cellulitis and abscess of trunk	dermatologic	GRS of 31 urate SNPs	NA	0.348672	0.149594	1.41718	0.0197644	logistic	329401	487	328914	0.218158	FALSE	FALSE
250.22	Type 2 diabetes with renal manifestations	endocrine/metabolic	GRS of 31 urate SNPs	NA	0.625023	0.268517	1.86829	0.0199287	logistic	321865	157	321708	0.21803	FALSE	FALSE
153.2	Colon cancer	neoplasms	GRS of 31 urate SNPs	NA	-0.136	0.0588097	0.872843	0.0207476	logistic	319330	3042	316288	0.218152	FALSE	FALSE
170.2	Cancer of connective tissue	neoplasms	GRS of 31 urate SNPs	NA	-0.273188	0.118654	0.760949	0.0213133	logistic	338060	730	337330	0.218131	FALSE	FALSE
198.6	Secondary malignancy of bone	neoplasms	GRS of 31 urate SNPs	NA	-0.17518	0.0762684	0.839306	0.0216248	logistic	249721	1788	247933	0.218201	FALSE	FALSE
159.4	Malignant neoplasm of retroperitoneum and peritoneum	neoplasms	GRS of 31 urate SNPs	NA	-0.533441	0.23301	0.586583	0.0220593	logistic	324721	185	324536	0.218241	FALSE	FALSE
333.1	Essential tremor	neurological	GRS of 31 urate SNPs	NA	-0.549752	0.242823	0.577093	0.023574	logistic	304987	170	304817	0.218042	FALSE	FALSE
724.2	Disorders of coccyx	musculoskeletal	GRS of 31 urate SNPs	NA	0.421044	0.186907	1.52355	0.0242785	logistic	315927	314	315613	0.218096	FALSE	FALSE
840	Sprains and strains	injuries & poisonings	GRS of 31 urate SNPs	NA	-0.355491	0.158396	0.700829	0.024812	logistic	338137	405	337732	0.218137	FALSE	FALSE
649	Other conditions or status of the mother complicating pregnancy, childbirth, or the puerperium	pregnancy complications	GRS of 31 urate SNPs	NA	0.763585	0.341136	2.14596	0.0251974	logistic	338013	98	337915	0.218146	FALSE	FALSE
433.2	Occlusion of cerebral arteries	circulatory system	GRS of 31 urate SNPs	NA	0.148951	0.0672579	1.16062	0.0267858	logistic	332332	2379	329953	0.218078	FALSE	FALSE
528.11	Stomatitis and mucositis (ulcerative)	digestive	GRS of 31 urate SNPs	NA	0.401808	0.182821	1.49452	0.0279621	logistic	333884	327	333557	0.218126	FALSE	FALSE
671	Venous/cerebrovascular complications embolism in pregnancy and the puerperium	pregnancy complications	GRS of 31 urate SNPs	NA	0.634703	0.289686	1.88646	0.0284519	logistic	337914	135	337779	0.21813	FALSE	FALSE
364.41	Keratoconus	sense organs	GRS of 31 urate SNPs	NA	0.842966	0.385189	2.32325	0.028637	logistic	329022	77	328945	0.218099	FALSE	FALSE
433.21	Cerebral artery occlusion, with cerebral infarction	circulatory system	GRS of 31 urate SNPs	NA	0.197089	0.0905469	1.21785	0.0295065	logistic	331266	1313	329953	0.218064	FALSE	FALSE
276.13	Hyperpotassemia	endocrine/metabolic	GRS of 31 urate SNPs	NA	0.256107	0.118123	1.29189	0.0301477	logistic	332925	774	332151	0.218138	FALSE	FALSE
596.5	Functional disorders of bladder	genitourinary	GRS of 31 urate SNPs	NA	-0.194358	0.0898301	0.823363	0.0304937	logistic	327785	1290	326495	0.218149	FALSE	FALSE
724.1	Disorders of sacrum	musculoskeletal	GRS of 31 urate SNPs	NA	0.403845	0.18706	1.49757	0.030857	logistic	315926	313	315613	0.218095	FALSE	FALSE
530.2	Esophageal bleeding (varices/hemorrhage)	digestive	GRS of 31 urate SNPs	NA	0.188691	0.0876579	1.20767	0.0313511	logistic	307402	1398	306004	0.218133	FALSE	FALSE
216	Benign neoplasm of skin	neoplasms	GRS of 31 urate SNPs	NA	0.0883677	0.0411258	1.09239	0.0316566	logistic	337646	6399	331247	0.218132	FALSE	FALSE
733.4	Aseptic necrosis of bone	musculoskeletal	GRS of 31 urate SNPs	NA	0.332538	0.156957	1.3945	0.0341191	logistic	323982	441	323541	0.218216	FALSE	FALSE
752.1	Neural tube defects	congenital anomalies	GRS of 31 urate SNPs	NA	0.952976	0.449859	2.59342	0.0341423	logistic	337781	57	337724	0.218153	FALSE	FALSE
250	Diabetes mellitus	endocrine/metabolic	GRS of 31 urate SNPs	NA	0.0578	0.0273174	1.0595	0.0343559	logistic	337764	16056	321708	0.21813	FALSE	FALSE
701.5	Abnormal granulation tissue	dermatologic	GRS of 31 urate SNPs	NA	0.35858	0.170573	1.4313	0.0355347	logistic	334433	374	334059	0.218177	FALSE	FALSE
362.29	Macular degeneration (senile) of retina NOS	sense organs	GRS of 31 urate SNPs	NA	0.163668	0.0778859	1.17782	0.0356071	logistic	329972	1779	328193	0.218139	FALSE	FALSE
443.1	Raynaud's syndrome	circulatory system	GRS of 31 urate SNPs	NA	0.228892	0.109452	1.25721	0.0365046	logistic	331743	900	330843	0.218139	FALSE	FALSE
362.2	Degeneration of macula and posterior pole of retina	sense organs	GRS of 31 urate SNPs	NA	0.162674	0.0778174	1.17665	0.0365763	logistic	329975	1782	328193	0.218139	FALSE	FALSE
749	Congenital anomalies of face and neck	congenital anomalies	GRS of 31 urate SNPs	NA	-0.44331	0.212795	0.641908	0.0372262	logistic	338094	223	337871	0.218136	FALSE	FALSE
255	Disorders of adrenal glands	endocrine/metabolic	GRS of 31 urate SNPs	NA	0.642556	0.310782	1.90133	0.038683	logistic	335373	116	335257	0.218163	FALSE	FALSE
447	Other disorders of arteries and arterioles	circulatory system	GRS of 31 urate SNPs	NA	-0.318999	0.154844	0.726877	0.0393858	logistic	331270	427	330843	0.218091	FALSE	FALSE
780	Hypothermia/Chills	symptoms	GRS of 31 urate SNPs	NA	0.611628	0.297533	1.84343	0.0398147	logistic	338172	126	338046	0.21814	FALSE	FALSE
979	Adverse drug events and drug allergies	injuries & poisonings	GRS of 31 urate SNPs	NA	-0.273199	0.13365	0.760941	0.0409397	logistic	316345	576	315769	0.218091	FALSE	FALSE
695.9	Unspecified erythematous condition	dermatologic	GRS of 31 urate SNPs	NA	0.34585	0.169225	1.41319	0.0409811	logistic	333450	380	333070	0.218105	FALSE	FALSE
722.3	Schmorl's nodes	musculoskeletal	GRS of 31 urate SNPs	NA	-1.23296	0.603917	0.29143	0.0411913	logistic	315639	26	315613	0.218071	FALSE	FALSE
411.9	Other acute and subacute forms of ischemic heart disease	circulatory system	GRS of 31 urate SNPs	NA	0.207438	0.102554	1.23052	0.0431019	logistic	312579	1025	311554	0.217822	FALSE	FALSE
362	Other retinal disorders	sense organs	GRS of 31 urate SNPs	NA	0.237585	0.117633	1.26818	0.0434136	logistic	328974	781	328193	0.218125	FALSE	FALSE
747.12	Valvular heart disease/ heart chambers	congenital anomalies	GRS of 31 urate SNPs	NA	-0.466701	0.2333	0.627067	0.0454533	logistic	336012	185	335827	0.218134	FALSE	FALSE
594.3	Calculus of ureter	genitourinary	GRS of 31 urate SNPs	NA	-0.143065	0.0718657	0.866698	0.0465107	logistic	333606	2027	331579	0.218134	FALSE	FALSE
643.1	Hyperemesis gravidarum	pregnancy complications	GRS of 31 urate SNPs	NA	0.598032	0.300567	1.81854	0.0466258	logistic	338109	124	337985	0.21814	FALSE	FALSE
386.2	Peripheral or central vertigo	sense organs	GRS of 31 urate SNPs	NA	0.380095	0.191526	1.46242	0.0471941	logistic	333265	297	332968	0.218075	FALSE	FALSE
755.4	Congenital anomalies of upper limb, including shoulder girdle	congenital anomalies	GRS of 31 urate SNPs	NA	-1.02517	0.518229	0.358737	0.0479049	logistic	337237	36	337201	0.218153	FALSE	FALSE
277.1	Disorders of porphyrin metabolism	endocrine/metabolic	GRS of 31 urate SNPs	NA	1.34115	0.677987	3.82342	0.0479142	logistic	302235	26	302209	0.217821	FALSE	FALSE
293	Symptoms involving head and neck	mental disorders	GRS of 31 urate SNPs	NA	-0.15446	0.0783251	0.856878	0.048605	logistic	337428	1704	335724	0.218148	FALSE	FALSE
740.2	Osteoarthrosis, generalized	musculoskeletal	GRS of 31 urate SNPs	NA	-0.288056	0.146073	0.74972	0.0486092	logistic	315323	480	314843	0.218136	FALSE	FALSE
695.3	Rosacea	dermatologic	GRS of 31 urate SNPs	NA	0.423458	0.214773	1.52723	0.0486493	logistic	333308	238	333070	0.218101	FALSE	FALSE
134.1	Intestinal helminthiases	infectious diseases	GRS of 31 urate SNPs	NA	-0.639944	0.325165	0.527322	0.0490613	logistic	337718	94	337624	0.218153	FALSE	FALSE
704.1	Alopecia	dermatologic	GRS of 31 urate SNPs	NA	-0.62858	0.322363	0.533349	0.0511865	logistic	332876	96	332780	0.218131	FALSE	FALSE
495.2	Asthma with exacerbation	respiratory	GRS of 31 urate SNPs	NA	-0.43673	0.224203	0.646146	0.0514243	logistic	311151	201	310950	0.218141	FALSE	FALSE
653	Problems associated with amniotic cavity and membranes	pregnancy complications	GRS of 31 urate SNPs	NA	-0.188592	0.0973431	0.828124	0.0526973	logistic	338081	1176	336905	0.218135	FALSE	FALSE
624	Symptoms involving female genital tract	genitourinary	GRS of 31 urate SNPs	NA	-0.547109	0.283292	0.57862	0.0534516	logistic	330565	128	330437	0.218131	FALSE	FALSE
735.3	Hallux valgus (Bunion)	musculoskeletal	GRS of 31 urate SNPs	NA	-0.0859563	0.0447166	0.917634	0.054575	logistic	332006	5381	326625	0.218113	FALSE	FALSE
244.2	Acquired hypothyroidism	endocrine/metabolic	GRS of 31 urate SNPs	NA	0.703142	0.36621	2.02009	0.0548514	logistic	324080	84	323996	0.218104	FALSE	FALSE
470	Septal Deviations/Turbinate Hypertrophy	respiratory	GRS of 31 urate SNPs	NA	-0.100885	0.052569	0.904037	0.0549733	logistic	326656	3812	322844	0.218092	FALSE	FALSE
756.3	Congenital anomalies of muscle, tendon, fascia, and connective tissue	congenital anomalies	GRS of 31 urate SNPs	NA	-0.736745	0.383947	0.478669	0.0550007	logistic	337268	67	337201	0.218151	FALSE	FALSE
170.1	Bone cancer	neoplasms	GRS of 31 urate SNPs	NA	0.549555	0.286421	1.73248	0.0550228	logistic	337465	135	337330	0.21817	FALSE	FALSE
411.1	Unstable angina (intermediate coronary syndrome)	circulatory system	GRS of 31 urate SNPs	NA	0.0968357	0.0509741	1.10168	0.0574722	logistic	315748	4194	311554	0.217849	FALSE	FALSE
320	Meningitis	neurological	GRS of 31 urate SNPs	NA	0.331107	0.174377	1.39251	0.0575901	logistic	337653	357	337296	0.218134	FALSE	FALSE
586.12	Vesicoureteral reflux	genitourinary	GRS of 31 urate SNPs	NA	1.13616	0.59904	3.11478	0.0578762	logistic	326907	33	326874	0.218088	FALSE	FALSE
341	Other demyelinating diseases of central nervous system	neurological	GRS of 31 urate SNPs	NA	0.180986	0.0956425	1.1984	0.0584481	logistic	305990	1173	304817	0.21809	FALSE	FALSE
426	Cardiac conduction disorders	circulatory system	GRS of 31 urate SNPs	NA	-0.477006	0.253374	0.620639	0.059753	logistic	315298	157	315141	0.218128	FALSE	FALSE
450	Noninfectious disorders of lymphatic channels	circulatory system	GRS of 31 urate SNPs	NA	0.25943	0.138679	1.29619	0.0613835	logistic	338172	562	337610	0.21814	FALSE	FALSE
70.2	Viral hepatitis B	infectious diseases	GRS of 31 urate SNPs	NA	-0.561282	0.300521	0.570477	0.0618047	logistic	333545	110	333435	0.218098	FALSE	FALSE
571.8	Liver abscess and sequelae of chronic liver disease	digestive	GRS of 31 urate SNPs	NA	-0.272748	0.146189	0.761285	0.0620812	logistic	330774	479	330295	0.218153	FALSE	FALSE
155.1	Malignant neoplasm of liver, primary	neoplasms	GRS of 31 urate SNPs	NA	0.495583	0.26781	1.64145	0.0642412	logistic	324690	154	324536	0.218267	FALSE	FALSE
386.9	Dizziness and giddiness (Light-headedness and vertigo)	sense organs	GRS of 31 urate SNPs	NA	0.0991962	0.053698	1.10428	0.064704	logistic	336698	3730	332968	0.218115	FALSE	FALSE
134	Helminthiases	infectious diseases	GRS of 31 urate SNPs	NA	-0.551072	0.298982	0.576331	0.0653057	logistic	337736	112	337624	0.218153	FALSE	FALSE
500.1	Extrinsic allergic alveolitis	respiratory	GRS of 31 urate SNPs	NA	0.79554	0.432401	2.21564	0.0657945	logistic	328769	61	328708	0.218085	FALSE	FALSE
199	Neoplasm of uncertain behavior	neoplasms	GRS of 31 urate SNPs	NA	-0.165309	0.0899025	0.847632	0.0659507	logistic	249216	1283	247933	0.218219	FALSE	FALSE
535.1	Acute gastritis	digestive	GRS of 31 urate SNPs	NA	0.193862	0.105812	1.21393	0.0669295	logistic	314156	958	313198	0.218044	FALSE	FALSE
425.1	Primary/intrinsic cardiomyopathies	circulatory system	GRS of 31 urate SNPs	NA	0.202013	0.110367	1.22386	0.0671929	logistic	336303	881	335422	0.218144	FALSE	FALSE
433	Cerebrovascular disease	circulatory system	GRS of 31 urate SNPs	NA	0.0723623	0.0396026	1.07504	0.0676685	logistic	336901	6948	329953	0.218105	FALSE	FALSE
735.1	Flat foot	musculoskeletal	GRS of 31 urate SNPs	NA	0.47697	0.261554	1.61118	0.0682128	logistic	326786	161	326625	0.21819	FALSE	FALSE
743.2	Pathologic fracture	musculoskeletal	GRS of 31 urate SNPs	NA	-0.282478	0.156213	0.753914	0.0705629	logistic	330658	421	330237	0.218105	FALSE	FALSE
259	Other endocrine disorders	endocrine/metabolic	GRS of 31 urate SNPs	NA	0.59195	0.328296	1.80751	0.0713734	logistic	335360	103	335257	0.218161	FALSE	FALSE
198.4	Secondary malignant neoplasm of liver	neoplasms	GRS of 31 urate SNPs	NA	-0.124287	0.0689438	0.883127	0.0714319	logistic	250137	2204	247933	0.218211	FALSE	FALSE
727.6	Rupture of tendon, nontraumatic	musculoskeletal	GRS of 31 urate SNPs	NA	0.34115	0.189764	1.40656	0.0722159	logistic	307468	302	307166	0.218021	FALSE	FALSE
315.3	Mental retardation	mental disorders	GRS of 31 urate SNPs	NA	0.955359	0.532343	2.5996	0.0727128	logistic	336837	41	336796	0.218157	FALSE	FALSE
783	Fever of unknown origin	symptoms	GRS of 31 urate SNPs	NA	0.103357	0.0576001	1.10889	0.0727502	logistic	338172	3232	334940	0.21814	FALSE	FALSE
697	Sarcoidosis	dermatologic	GRS of 31 urate SNPs	NA	0.280725	0.156664	1.32409	0.0731498	logistic	333510	440	333070	0.218103	FALSE	FALSE
842	Other sprains and strains	injuries & poisonings	GRS of 31 urate SNPs	NA	1.20631	0.676329	3.34114	0.0744855	logistic	337758	26	337732	0.218161	FALSE	FALSE
625.1	Dyspareunia	genitourinary	GRS of 31 urate SNPs	NA	0.18889	0.105954	1.20791	0.0746275	logistic	331402	965	330437	0.218167	FALSE	FALSE
537	Other disorders of stomach and duodenum	digestive	GRS of 31 urate SNPs	NA	0.110886	0.0622932	1.11727	0.0750642	logistic	315960	2762	313198	0.218065	FALSE	FALSE
710	Osteomyelitis, periostitis, and other infections involving bone	musculoskeletal	GRS of 31 urate SNPs	NA	0.922291	0.519143	2.51505	0.0756399	logistic	277633	43	277590	0.217761	FALSE	FALSE
198.3	Secondary malignant neoplasm of digestive systems	neoplasms	GRS of 31 urate SNPs	NA	-0.160379	0.0903097	0.851821	0.0757525	logistic	249207	1274	247933	0.218221	FALSE	FALSE
573.7	Abnormal results of function study of liver	digestive	GRS of 31 urate SNPs	NA	-0.107824	0.0607264	0.897785	0.0758036	logistic	333153	2858	330295	0.218132	FALSE	FALSE
342	Hemiplegia	neurological	GRS of 31 urate SNPs	NA	0.170478	0.0960696	1.18587	0.075977	logistic	305977	1160	304817	0.218089	FALSE	FALSE
427.8	Sinoatrial node dysfunction (Bradycardia)	circulatory system	GRS of 31 urate SNPs	NA	-0.311276	0.176586	0.732512	0.0779428	logistic	315469	328	315141	0.218123	FALSE	FALSE
500	Lung disease due to external agents	respiratory	GRS of 31 urate SNPs	NA	-0.652125	0.371803	0.520938	0.0794389	logistic	328780	72	328708	0.218072	FALSE	FALSE
521	Diseases of hard tissues of teeth	digestive	GRS of 31 urate SNPs	NA	0.800708	0.457489	2.22712	0.08008	logistic	324992	55	324937	0.21811	FALSE	FALSE
592.2	Urethritis and urethral syndrome	genitourinary	GRS of 31 urate SNPs	NA	0.570945	0.326329	1.76994	0.0801875	logistic	313474	104	313370	0.2181	FALSE	FALSE
303	Psychogenic and somatoform disorders	mental disorders	GRS of 31 urate SNPs	NA	1.11596	0.639317	3.05251	0.0808878	logistic	302100	29	302071	0.218165	FALSE	FALSE
359.1	Muscular dystrophies	neurological	GRS of 31 urate SNPs	NA	0.617134	0.353911	1.85361	0.0812021	logistic	335881	89	335792	0.218126	FALSE	FALSE
371.3	Inflammation of eyelids	sense organs	GRS of 31 urate SNPs	NA	0.129398	0.0742421	1.13814	0.0813473	logistic	332286	1941	330345	0.218146	FALSE	FALSE
523	Gingival and periodontal diseases	digestive	GRS of 31 urate SNPs	NA	0.279978	0.160968	1.3231	0.0819747	logistic	325355	418	324937	0.218121	FALSE	FALSE
416	Cardiomegaly	circulatory system	GRS of 31 urate SNPs	NA	0.121288	0.0699573	1.12895	0.0829636	logistic	334666	2205	332461	0.218134	FALSE	FALSE
695.1	Toxic erythema	dermatologic	GRS of 31 urate SNPs	NA	-0.573149	0.331031	0.563747	0.0833791	logistic	333161	91	333070	0.218079	FALSE	FALSE
244.4	Hypothyroidism NOS	endocrine/metabolic	GRS of 31 urate SNPs	NA	0.0541333	0.0313601	1.05563	0.084314	logistic	335444	11448	323996	0.218167	FALSE	FALSE
714.1	Rheumatoid arthritis	musculoskeletal	GRS of 31 urate SNPs	NA	0.0954893	0.0553455	1.1002	0.0844678	logistic	324384	3522	320862	0.217707	FALSE	FALSE
382	Otalgia	sense organs	GRS of 31 urate SNPs	NA	0.359618	0.2087	1.43278	0.0848642	logistic	335130	250	334880	0.21814	FALSE	FALSE
153.3	Malignant neoplasm of rectum, rectosigmoid junction, and anus	neoplasms	GRS of 31 urate SNPs	NA	-0.119578	0.0695428	0.887295	0.0855265	logistic	318456	2168	316288	0.218174	FALSE	FALSE
292.3	Memory loss	mental disorders	GRS of 31 urate SNPs	NA	0.232747	0.135694	1.26206	0.0863011	logistic	333385	584	332801	0.218128	FALSE	FALSE
701.3	Circumscribed scleroderma	dermatologic	GRS of 31 urate SNPs	NA	-0.784661	0.457677	0.456274	0.0864476	logistic	334106	47	334059	0.218153	FALSE	FALSE
253	Disorders of the pituitary gland and its hypothalamic control	endocrine/metabolic	GRS of 31 urate SNPs	NA	0.625208	0.365389	1.86864	0.0870667	logistic	335341	84	335257	0.21816	FALSE	FALSE
555.2	Ulcerative colitis	digestive	GRS of 31 urate SNPs	NA	-0.111678	0.065361	0.894332	0.0875183	logistic	285159	2454	282705	0.218088	FALSE	FALSE
386	Vertiginous syndromes and other disorders of vestibular system	sense organs	GRS of 31 urate SNPs	NA	0.136512	0.0801133	1.14627	0.0883833	logistic	334636	1668	332968	0.218091	FALSE	FALSE
798.1	Chronic fatigue syndrome	symptoms	GRS of 31 urate SNPs	NA	0.250094	0.146838	1.28415	0.0885322	logistic	335875	501	335374	0.218146	FALSE	FALSE
743.13	Other specified osteoporosis	musculoskeletal	GRS of 31 urate SNPs	NA	0.281259	0.165245	1.3248	0.0887417	logistic	330635	398	330237	0.218138	FALSE	FALSE
963	Poisoning by primarily systemic agents	injuries & poisonings	GRS of 31 urate SNPs	NA	0.46371	0.272499	1.58996	0.0888128	logistic	315917	148	315769	0.218123	FALSE	FALSE
190	Cancer of eye	neoplasms	GRS of 31 urate SNPs	NA	-0.264844	0.155701	0.767326	0.0889478	logistic	336594	424	336170	0.21814	FALSE	FALSE
442	Other aneurysm	circulatory system	GRS of 31 urate SNPs	NA	-0.94283	0.558426	0.389524	0.0913403	logistic	330874	31	330843	0.218106	FALSE	FALSE
695.21	Dermatitis herpetiformis	dermatologic	GRS of 31 urate SNPs	NA	0.836884	0.497228	2.30916	0.0923558	logistic	333116	46	333070	0.218092	FALSE	FALSE
212	Benign neoplasm of respiratory and intrathoracic organs	neoplasms	GRS of 31 urate SNPs	NA	-0.319561	0.190146	0.726468	0.0928385	logistic	338172	282	337890	0.21814	FALSE	FALSE
41.9	Infection with drug-resistant microorganisms	infectious diseases	GRS of 31 urate SNPs	NA	0.767596	0.457494	2.15458	0.0933812	logistic	325799	54	325745	0.218061	FALSE	FALSE
503	Pulmonary congestion and hypostasis	respiratory	GRS of 31 urate SNPs	NA	0.267067	0.160844	1.30613	0.0968315	logistic	329125	417	328708	0.218095	FALSE	FALSE
508	Pulmonary collapse; interstitial and compensatory emphysema	respiratory	GRS of 31 urate SNPs	NA	0.13392	0.0807077	1.1433	0.0970516	logistic	330354	1646	328708	0.218112	FALSE	FALSE
316	Substance addiction and disorders	mental disorders	GRS of 31 urate SNPs	NA	-0.316055	0.191144	0.729019	0.0982306	logistic	314338	280	314058	0.218143	FALSE	FALSE
729	Other disorders of soft tissues	musculoskeletal	GRS of 31 urate SNPs	NA	0.0330586	0.0200689	1.03361	0.099506	logistic	336120	28954	307166	0.218142	FALSE	FALSE
187.1	Malignant neoplasm of unspecified male genital organ	neoplasms	GRS of 31 urate SNPs	NA	0.0607132	0.0369086	1.06259	0.0999774	logistic	337426	8194	329232	0.218146	FALSE	FALSE
335	Multiple sclerosis	neurological	GRS of 31 urate SNPs	NA	0.170708	0.103911	1.18614	0.100418	logistic	305810	993	304817	0.218083	FALSE	FALSE
368	Visual disturbances	sense organs	GRS of 31 urate SNPs	NA	0.181687	0.110682	1.19924	0.100689	logistic	336398	876	335522	0.218143	FALSE	FALSE
620	Dysplasia of female genital organs	genitourinary	GRS of 31 urate SNPs	NA	0.687749	0.419711	1.98923	0.101292	logistic	327983	64	327919	0.218119	FALSE	FALSE
473.1	Chronic laryngitis	respiratory	GRS of 31 urate SNPs	NA	-0.561604	0.342996	0.570294	0.101558	logistic	322929	85	322844	0.218139	FALSE	FALSE
854	Complications of cardiac/vascular device, implant, and graft	injuries & poisonings	GRS of 31 urate SNPs	NA	0.138079	0.0846444	1.14807	0.10283	logistic	328308	1496	326812	0.218152	FALSE	FALSE
276.42	Alkalosis	endocrine/metabolic	GRS of 31 urate SNPs	NA	-0.53136	0.325999	0.587805	0.103113	logistic	332245	94	332151	0.218102	FALSE	FALSE
531.1	Hemorrhage from gastrointestinal ulcer	digestive	GRS of 31 urate SNPs	NA	0.235203	0.144377	1.26517	0.103294	logistic	332636	517	332119	0.21812	FALSE	FALSE
529	Diseases and other conditions of the tongue	digestive	GRS of 31 urate SNPs	NA	-0.190102	0.116856	0.826875	0.103778	logistic	334315	758	333557	0.218087	FALSE	FALSE
351	Other peripheral nerve disorders	neurological	GRS of 31 urate SNPs	NA	-0.053194	0.0327686	0.948196	0.104521	logistic	336323	10162	326161	0.218129	FALSE	FALSE
260	Protein-calorie malnutrition	endocrine/metabolic	GRS of 31 urate SNPs	NA	0.42093	0.259365	1.52338	0.104605	logistic	336330	163	336167	0.218116	FALSE	FALSE
317.11	Alcoholic liver damage	mental disorders	GRS of 31 urate SNPs	NA	-0.197263	0.121885	0.820975	0.105567	logistic	314754	696	314058	0.218137	FALSE	FALSE
250.42	Other abnormal glucose	endocrine/metabolic	GRS of 31 urate SNPs	NA	0.292386	0.181509	1.33962	0.10721	logistic	322038	330	321708	0.218031	FALSE	FALSE
528.5	Diseases of lips	digestive	GRS of 31 urate SNPs	NA	0.224763	0.139602	1.25203	0.107392	logistic	334108	551	333557	0.218125	FALSE	FALSE
965.1	Opiates and related narcotics causing adverse effects in therapeutic use	injuries & poisonings	GRS of 31 urate SNPs	NA	0.17144	0.107053	1.18701	0.109277	logistic	316711	942	315769	0.218136	FALSE	FALSE
930	Allergic reaction to food	injuries & poisonings	GRS of 31 urate SNPs	NA	0.445137	0.278025	1.5607	0.109362	logistic	333303	142	333161	0.218121	FALSE	FALSE
345.1	Epilepsy	neurological	GRS of 31 urate SNPs	NA	-0.31225	0.195492	0.731798	0.11021	logistic	305084	267	304817	0.218044	FALSE	FALSE
159	Malignant neoplasm of other and ill-defined sites within the digestive organs and peritoneum	neoplasms	GRS of 31 urate SNPs	NA	-0.0793672	0.0496947	0.923701	0.110244	logistic	328840	4304	324536	0.218212	FALSE	FALSE
681	Superficial cellulitis and abscess	dermatologic	GRS of 31 urate SNPs	NA	0.219368	0.137505	1.24529	0.110633	logistic	329485	571	328914	0.218153	FALSE	FALSE
272.1	Hyperlipidemia	endocrine/metabolic	GRS of 31 urate SNPs	NA	0.0816335	0.0513262	1.08506	0.111726	logistic	313106	4158	308948	0.217902	FALSE	FALSE
433.31	Transient cerebral ischemia	circulatory system	GRS of 31 urate SNPs	NA	0.123451	0.0776451	1.13139	0.111848	logistic	331730	1777	329953	0.218059	FALSE	FALSE
286.11	Von willebrand's disease	hematopoietic	GRS of 31 urate SNPs	NA	-0.567346	0.357795	0.567028	0.112813	logistic	336048	78	335970	0.218139	FALSE	FALSE
313.3	Autism	mental disorders	GRS of 31 urate SNPs	NA	-0.781961	0.493554	0.457508	0.113115	logistic	336836	40	336796	0.218147	FALSE	FALSE
713.5	Arthropathy associated with neurological disorders	musculoskeletal	GRS of 31 urate SNPs	NA	0.755371	0.47732	2.1284	0.11353	logistic	277640	50	277590	0.21776	FALSE	FALSE
323.8	Encephalitis, non-infectious	neurological	GRS of 31 urate SNPs	NA	0.227385	0.144155	1.25531	0.114712	logistic	337814	518	337296	0.218134	FALSE	FALSE
627	Menopausal and postmenopausal disorders	genitourinary	GRS of 31 urate SNPs	NA	0.198401	0.125877	1.21945	0.114993	logistic	313456	690	312766	0.218082	FALSE	FALSE
480.5	Bronchopneumonia and lung abscess	respiratory	GRS of 31 urate SNPs	NA	-0.198837	0.12638	0.819683	0.115644	logistic	329988	647	329341	0.21812	FALSE	FALSE
727.4	Ganglion and cyst of synovium, tendon, and bursa	musculoskeletal	GRS of 31 urate SNPs	NA	0.100447	0.0645902	1.10567	0.11991	logistic	309732	2566	307166	0.218046	FALSE	FALSE
695.41	Cutaneous lupus erythematosus	dermatologic	GRS of 31 urate SNPs	NA	0.504148	0.326072	1.65557	0.122074	logistic	332215	104	332111	0.218069	FALSE	FALSE
110.12	Althete's foot	infectious diseases	GRS of 31 urate SNPs	NA	0.466398	0.302499	1.59424	0.123118	logistic	336120	120	336000	0.21817	FALSE	FALSE
165.1	Cancer of bronchus; lung	neoplasms	GRS of 31 urate SNPs	NA	-0.113694	0.073954	0.892531	0.124205	logistic	337532	1919	335613	0.218129	FALSE	FALSE
502	Postinflammatory pulmonary fibrosis	respiratory	GRS of 31 urate SNPs	NA	-0.182054	0.118917	0.833556	0.125786	logistic	329442	734	328708	0.21806	FALSE	FALSE
287.32	Secondary thrombocytopenia	hematopoietic	GRS of 31 urate SNPs	NA	-0.61068	0.400548	0.542981	0.127356	logistic	336032	62	335970	0.21814	FALSE	FALSE
315.1	Learning disorder	mental disorders	GRS of 31 urate SNPs	NA	-0.427211	0.280927	0.652326	0.128331	logistic	336924	128	336796	0.218144	FALSE	FALSE
560.4	Other intestinal obstruction	digestive	GRS of 31 urate SNPs	NA	-0.0935079	0.0615442	0.910731	0.128671	logistic	285485	2780	282705	0.218091	FALSE	FALSE
574.11	Cholelithiasis with acute cholecystitis	digestive	GRS of 31 urate SNPs	NA	0.140884	0.0934281	1.15129	0.131569	logistic	324971	1228	323743	0.218177	FALSE	FALSE
958.2	Traumatic and surgical subcutaneous emphysema	injuries & poisonings	GRS of 31 urate SNPs	NA	-0.60254	0.40045	0.54742	0.132413	logistic	337834	62	337772	0.218151	FALSE	FALSE
626.13	Irregular menstrual cycle	genitourinary	GRS of 31 urate SNPs	NA	0.123147	0.0818553	1.13105	0.132465	logistic	314382	1616	312766	0.218091	FALSE	FALSE
261.2	Vitamin B-complex deficiencies	endocrine/metabolic	GRS of 31 urate SNPs	NA	0.198842	0.132286	1.21999	0.132806	logistic	336780	613	336167	0.218123	FALSE	FALSE
519.8	Other diseases of respiratory system, NEC	respiratory	GRS of 31 urate SNPs	NA	0.0582565	0.0387674	1.05999	0.132912	logistic	295145	7252	287893	0.218166	FALSE	FALSE
276.14	Hypopotassemia	endocrine/metabolic	GRS of 31 urate SNPs	NA	0.145293	0.0967882	1.15638	0.133319	logistic	333294	1143	332151	0.218135	FALSE	FALSE
200	Myeloproliferative disease	neoplasms	GRS of 31 urate SNPs	NA	-0.188197	0.125767	0.828452	0.134552	logistic	334545	654	333891	0.21812	FALSE	FALSE
716	Other arthropathies	musculoskeletal	GRS of 31 urate SNPs	NA	0.361751	0.24194	1.43584	0.134859	logistic	277777	187	277590	0.217766	FALSE	FALSE
480.3	Pneumonia due to fungus (mycoses)	respiratory	GRS of 31 urate SNPs	NA	-0.524566	0.351271	0.591812	0.135349	logistic	329422	81	329341	0.218131	FALSE	FALSE
694.3	Vascular disorders of skin	dermatologic	GRS of 31 urate SNPs	NA	0.508809	0.340784	1.66331	0.135424	logistic	333165	95	333070	0.218093	FALSE	FALSE
819	Skull and face fracture and other intercranial injury	injuries & poisonings	GRS of 31 urate SNPs	NA	0.0982934	0.0659893	1.10329	0.136346	logistic	337805	2459	335346	0.218141	FALSE	FALSE
530.12	Ulcer of esophagus	digestive	GRS of 31 urate SNPs	NA	-0.0743103	0.0499802	0.928384	0.137069	logistic	310258	4254	306004	0.218046	FALSE	FALSE
505	Other pulmonary inflamation or edema	respiratory	GRS of 31 urate SNPs	NA	0.685152	0.461052	1.98407	0.137262	logistic	328761	53	328708	0.218084	FALSE	FALSE
555.1	Regional enteritis	digestive	GRS of 31 urate SNPs	NA	0.12775	0.0863574	1.13627	0.139054	logistic	284138	1433	282705	0.218163	FALSE	FALSE
420.21	Acute pericarditis	circulatory system	GRS of 31 urate SNPs	NA	-0.341221	0.230686	0.710902	0.139098	logistic	335613	191	335422	0.21811	FALSE	FALSE
695.2	Bullous dermatoses	dermatologic	GRS of 31 urate SNPs	NA	0.41254	0.279419	1.51065	0.139831	logistic	333210	140	333070	0.218095	FALSE	FALSE
801	Fracture of ankle and foot	injuries & poisonings	GRS of 31 urate SNPs	NA	0.205839	0.139501	1.22856	0.140069	logistic	321370	553	320817	0.218195	FALSE	FALSE
531.4	Peptic ulcer, site unspecified	digestive	GRS of 31 urate SNPs	NA	0.264986	0.179946	1.30341	0.140863	logistic	332454	335	332119	0.218115	FALSE	FALSE
425	Cardiomyopathy	circulatory system	GRS of 31 urate SNPs	NA	1.12637	0.766677	3.08445	0.141789	logistic	335442	20	335422	0.218122	FALSE	FALSE
735.21	Hammer toe (acquired)	musculoskeletal	GRS of 31 urate SNPs	NA	-0.121295	0.0825761	0.885773	0.141864	logistic	328168	1543	326625	0.218151	FALSE	FALSE
907	Injuries to the nervous system	injuries & poisonings	GRS of 31 urate SNPs	NA	-0.124532	0.0848704	0.88291	0.142291	logistic	338172	1446	336726	0.21814	FALSE	FALSE
433.12	Cerebral atherosclerosis	circulatory system	GRS of 31 urate SNPs	NA	-0.351778	0.239888	0.703436	0.142533	logistic	330131	178	329953	0.218016	FALSE	FALSE
722	Intervertebral disc disorders	musculoskeletal	GRS of 31 urate SNPs	NA	0.0697635	0.0476143	1.07225	0.142872	logistic	320348	4735	315613	0.218126	FALSE	FALSE
742.1	Loose body in joint	musculoskeletal	GRS of 31 urate SNPs	NA	-0.281737	0.192621	0.754472	0.143563	logistic	307919	276	307643	0.218187	FALSE	FALSE
550.5	Ventral hernia	digestive	GRS of 31 urate SNPs	NA	-0.0887566	0.0607096	0.915068	0.143745	logistic	302195	2865	299330	0.218071	FALSE	FALSE
585.2	Renal failure NOS	genitourinary	GRS of 31 urate SNPs	NA	0.0578528	0.0395937	1.05956	0.143971	logistic	333873	6999	326874	0.218143	FALSE	FALSE
751.22	Other specified congenital anomalies of kidney	congenital anomalies	GRS of 31 urate SNPs	NA	-0.28516	0.19578	0.751894	0.145244	logistic	336606	267	336339	0.218123	FALSE	FALSE
433.5	Cerebral aneurysm	circulatory system	GRS of 31 urate SNPs	NA	0.27027	0.186252	1.31032	0.146751	logistic	330264	311	329953	0.218037	FALSE	FALSE
253.1	Pituitary hyperfunction	endocrine/metabolic	GRS of 31 urate SNPs	NA	-0.495293	0.341915	0.609392	0.147454	logistic	335343	86	335257	0.218146	FALSE	FALSE
687.3	Changes in skin texture	dermatologic	GRS of 31 urate SNPs	NA	0.536027	0.370228	1.7092	0.147665	logistic	334009	81	333928	0.218153	FALSE	FALSE
189.21	Malignant neoplasm of bladder	neoplasms	GRS of 31 urate SNPs	NA	0.108692	0.0751046	1.11482	0.147839	logistic	336402	1901	334501	0.218157	FALSE	FALSE
287.31	Primary thrombocytopenia	hematopoietic	GRS of 31 urate SNPs	NA	-0.247333	0.171004	0.78088	0.148077	logistic	336321	351	335970	0.218134	FALSE	FALSE
360	Disorders of the globe	sense organs	GRS of 31 urate SNPs	NA	0.722566	0.499883	2.05971	0.148326	logistic	328990	45	328945	0.218095	FALSE	FALSE
756.5	Congenital osteodystrophies	congenital anomalies	GRS of 31 urate SNPs	NA	-0.250047	0.173013	0.778764	0.148386	logistic	337546	345	337201	0.218146	FALSE	FALSE
279.7	Other immunological findings	endocrine/metabolic	GRS of 31 urate SNPs	NA	-0.317893	0.220706	0.727681	0.149769	logistic	337958	211	337747	0.218151	FALSE	FALSE
614.31	Acute inflammatory pelvic disease	genitourinary	GRS of 31 urate SNPs	NA	0.681724	0.473311	1.97728	0.149774	logistic	330590	50	330540	0.218094	FALSE	FALSE
317.1	Alcoholism	mental disorders	GRS of 31 urate SNPs	NA	-0.0567936	0.039528	0.944789	0.150777	logistic	321042	6984	314058	0.218112	FALSE	FALSE
612.3	Congenital anomalies of breast	genitourinary	GRS of 31 urate SNPs	NA	-0.606837	0.422615	0.545072	0.151028	logistic	332414	56	332358	0.218145	FALSE	FALSE
613.1	Inflammatory disease of breast	genitourinary	GRS of 31 urate SNPs	NA	-0.190886	0.133626	0.826227	0.153146	logistic	334166	582	333584	0.218125	FALSE	FALSE
818	Intracranial hemorrhage (injury)	injuries & poisonings	GRS of 31 urate SNPs	NA	0.227881	0.159639	1.25594	0.153442	logistic	335768	422	335346	0.218113	FALSE	FALSE
474.2	Chronic tonsillitis and adenoiditis	respiratory	GRS of 31 urate SNPs	NA	-0.15144	0.106793	0.859469	0.156169	logistic	323756	912	322844	0.218128	FALSE	FALSE
420.1	Myocarditis	circulatory system	GRS of 31 urate SNPs	NA	0.448099	0.316061	1.56533	0.15626	logistic	335532	110	335422	0.218126	FALSE	FALSE
580.11	Proliferative glomerulonephritis	genitourinary	GRS of 31 urate SNPs	NA	0.643775	0.455677	1.90365	0.157718	logistic	326928	54	326874	0.218087	FALSE	FALSE
442.2	Aneurysm of iliac artery	circulatory system	GRS of 31 urate SNPs	NA	0.518319	0.367372	1.6792	0.158279	logistic	330925	82	330843	0.218116	FALSE	FALSE
723.1	Torticollis	musculoskeletal	GRS of 31 urate SNPs	NA	0.488575	0.346349	1.62999	0.158349	logistic	315705	92	315613	0.218083	FALSE	FALSE
241.2	Nontoxic multinodular goiter	endocrine/metabolic	GRS of 31 urate SNPs	NA	-0.195661	0.13876	0.822291	0.158519	logistic	324535	539	323996	0.21808	FALSE	FALSE
732	Osteochondropathies	musculoskeletal	GRS of 31 urate SNPs	NA	-0.339918	0.241578	0.711829	0.159406	logistic	323715	174	323541	0.218185	FALSE	FALSE
381	Otitis media and Eustachian tube disorders	sense organs	GRS of 31 urate SNPs	NA	0.457536	0.326306	1.58018	0.160865	logistic	334985	105	334880	0.218135	FALSE	FALSE
292.6	Hallucinations	mental disorders	GRS of 31 urate SNPs	NA	0.292488	0.209184	1.33976	0.162043	logistic	333048	247	332801	0.218119	FALSE	FALSE
592.11	Acute cystitis	genitourinary	GRS of 31 urate SNPs	NA	0.427293	0.305802	1.5331	0.162327	logistic	313488	118	313370	0.2181	FALSE	FALSE
792	Abnormal Papanicolaou smear of cervix and cervical HPV	symptoms	GRS of 31 urate SNPs	NA	0.520107	0.372587	1.68221	0.162734	logistic	308782	81	308701	0.218153	FALSE	FALSE
348.8	Encephalopathy, not elsewhere classified	neurological	GRS of 31 urate SNPs	NA	0.318557	0.228534	1.37514	0.163344	logistic	305024	207	304817	0.218068	FALSE	FALSE
371.2	Conjunctivitis, noninfectious	sense organs	GRS of 31 urate SNPs	NA	0.947735	0.68225	2.57986	0.164793	logistic	330370	25	330345	0.218113	FALSE	FALSE
157	Pancreatic cancer	neoplasms	GRS of 31 urate SNPs	NA	0.19213	0.138314	1.21183	0.164807	logistic	325096	560	324536	0.218273	FALSE	FALSE
255.12	Hyperaldosteronism	endocrine/metabolic	GRS of 31 urate SNPs	NA	0.613036	0.44209	1.84603	0.165541	logistic	335314	57	335257	0.218157	FALSE	FALSE
362.3	Other nondiabetic retinopathy	sense organs	GRS of 31 urate SNPs	NA	-0.62321	0.449761	0.53622	0.165855	logistic	328242	49	328193	0.218094	FALSE	FALSE
289.9	Abnormality of red blood cells	hematopoietic	GRS of 31 urate SNPs	NA	-0.519254	0.375423	0.594964	0.166629	logistic	331979	71	331908	0.218189	FALSE	FALSE
447.1	Stricture of artery	circulatory system	GRS of 31 urate SNPs	NA	-0.169052	0.122227	0.844465	0.166632	logistic	331539	696	330843	0.218095	FALSE	FALSE
857	Mechanical complication of unspecified genitourinary device, implant, and graft	injuries & poisonings	GRS of 31 urate SNPs	NA	-0.140676	0.10205	0.86877	0.168047	logistic	327810	998	326812	0.218099	FALSE	FALSE
817	Concussion	injuries & poisonings	GRS of 31 urate SNPs	NA	-0.312629	0.22679	0.731521	0.16805	logistic	335545	199	335346	0.21809	FALSE	FALSE
289	Other diseases of blood and blood-forming organs	hematopoietic	GRS of 31 urate SNPs	NA	-0.0715012	0.0519154	0.930995	0.168431	logistic	335833	3925	331908	0.218156	FALSE	FALSE
446.3	Hypersensitivity angiitis	circulatory system	GRS of 31 urate SNPs	NA	0.762348	0.553634	2.1433	0.168516	logistic	330880	37	330843	0.218114	FALSE	FALSE
571.6	Primary biliary cirrhosis	digestive	GRS of 31 urate SNPs	NA	-0.300886	0.218536	0.740162	0.168566	logistic	330510	215	330295	0.218163	FALSE	FALSE
389.4	Tinnitus	sense organs	GRS of 31 urate SNPs	NA	0.21954	0.159486	1.2455	0.168654	logistic	330563	423	330140	0.218148	FALSE	FALSE
442.3	Aneurysm of artery of lower extremity	circulatory system	GRS of 31 urate SNPs	NA	0.383247	0.278795	1.46704	0.169238	logistic	330983	140	330843	0.218117	FALSE	FALSE
726.4	Calcaneal spur; Exostosis NOS	musculoskeletal	GRS of 31 urate SNPs	NA	0.82151	0.598047	2.27393	0.169549	logistic	307198	32	307166	0.218009	FALSE	FALSE
187.8	Neoplasm of uncertain behavior of male genital organs	neoplasms	GRS of 31 urate SNPs	NA	-0.402187	0.293037	0.668855	0.169914	logistic	329349	117	329232	0.218063	FALSE	FALSE
275.53	Disorders of phosphorus metabolism	endocrine/metabolic	GRS of 31 urate SNPs	NA	-0.373268	0.271972	0.688481	0.169924	logistic	336577	137	336440	0.21811	FALSE	FALSE
280.2	Iron deficiency anemia secondary to blood loss (chronic)	hematopoietic	GRS of 31 urate SNPs	NA	0.233707	0.171299	1.26327	0.172465	logistic	323231	368	322863	0.218104	FALSE	FALSE
363.4	Choroidal degenerations	sense organs	GRS of 31 urate SNPs	NA	-0.871028	0.63882	0.418521	0.172726	logistic	328969	24	328945	0.218087	FALSE	FALSE
227.2	Benign neoplasm of parathyroid gland	neoplasms	GRS of 31 urate SNPs	NA	-0.247064	0.181312	0.781091	0.172996	logistic	336953	314	336639	0.218112	FALSE	FALSE
726.1	Enthesopathy	musculoskeletal	GRS of 31 urate SNPs	NA	0.0506627	0.0372599	1.05197	0.173922	logistic	315012	7846	307166	0.218064	FALSE	FALSE
571.81	Portal hypertension	digestive	GRS of 31 urate SNPs	NA	0.212895	0.156916	1.23725	0.174863	logistic	330731	436	330295	0.218186	FALSE	FALSE
327.3	Sleep apnea	neurological	GRS of 31 urate SNPs	NA	-0.0744224	0.0548994	0.928279	0.175222	logistic	337546	3635	333911	0.218132	FALSE	FALSE
290.16	Vascular dementia	mental disorders	GRS of 31 urate SNPs	NA	-0.335707	0.247791	0.714833	0.175482	logistic	332967	166	332801	0.218101	FALSE	FALSE
374.3	Ptosis of eyelid	sense organs	GRS of 31 urate SNPs	NA	0.115966	0.0856805	1.12296	0.175904	logistic	331803	1458	330345	0.218134	FALSE	FALSE
288.11	Neutropenia	hematopoietic	GRS of 31 urate SNPs	NA	-0.0861487	0.063715	0.917458	0.176345	logistic	334500	2592	331908	0.218164	FALSE	FALSE
523.31	Acute periodontitis	digestive	GRS of 31 urate SNPs	NA	0.189308	0.14015	1.20841	0.176777	logistic	325483	546	324937	0.218118	FALSE	FALSE
300.11	Generalized anxiety disorder	mental disorders	GRS of 31 urate SNPs	NA	0.407234	0.301912	1.50266	0.177386	logistic	302191	120	302071	0.218167	FALSE	FALSE
313	Pervasive developmental disorders	mental disorders	GRS of 31 urate SNPs	NA	0.790891	0.586989	2.20536	0.177861	logistic	336829	33	336796	0.218155	FALSE	FALSE
242.3	Exophthalmos	endocrine/metabolic	GRS of 31 urate SNPs	NA	0.424351	0.315815	1.5286	0.179055	logistic	324106	110	323996	0.218103	FALSE	FALSE
253.3	Diabetes insipidus	endocrine/metabolic	GRS of 31 urate SNPs	NA	0.519248	0.386922	1.68076	0.179597	logistic	335331	74	335257	0.218158	FALSE	FALSE
741.1	Ankylosis of joint	musculoskeletal	GRS of 31 urate SNPs	NA	-0.474679	0.354758	0.622085	0.180885	logistic	307723	80	307643	0.218194	FALSE	FALSE
755.6	Other congenital anomalies of lower limb, including pelvic girdle	congenital anomalies	GRS of 31 urate SNPs	NA	-0.632969	0.475541	0.531013	0.183173	logistic	337245	44	337201	0.218155	FALSE	FALSE
990	Effects radiation NOS	injuries & poisonings	GRS of 31 urate SNPs	NA	-0.0851244	0.0639552	0.918398	0.183189	logistic	335919	2577	333342	0.218153	FALSE	FALSE
381.9	Otorrhea	sense organs	GRS of 31 urate SNPs	NA	0.295945	0.222674	1.3444	0.18383	logistic	335098	218	334880	0.218136	FALSE	FALSE
972.6	Antihypertensive agents causing adverse effects	injuries & poisonings	GRS of 31 urate SNPs	NA	0.57201	0.430413	1.77182	0.183855	logistic	315829	60	315769	0.218118	FALSE	FALSE
369.5	Conjunctivitis, infectious	sense organs	GRS of 31 urate SNPs	NA	-0.31951	0.241173	0.726505	0.185231	logistic	330520	175	330345	0.218102	FALSE	FALSE
594	Urinary calculus	genitourinary	GRS of 31 urate SNPs	NA	-0.0582625	0.0439841	0.943402	0.185295	logistic	337101	5522	331579	0.218135	FALSE	FALSE
257.1	Testicular hypofunction	endocrine/metabolic	GRS of 31 urate SNPs	NA	0.386793	0.292068	1.47225	0.185396	logistic	335385	128	335257	0.21816	FALSE	FALSE
430.1	Subarachnoid hemorrhage	circulatory system	GRS of 31 urate SNPs	NA	0.165317	0.124944	1.17977	0.185792	logistic	330638	685	329953	0.218041	FALSE	FALSE
751	Genitourinary congenital anomalies	congenital anomalies	GRS of 31 urate SNPs	NA	0.672497	0.511271	1.95912	0.188394	logistic	336382	43	336339	0.218138	FALSE	FALSE
753.1	Congenital cataract and lens anomalies	congenital anomalies	GRS of 31 urate SNPs	NA	-0.523414	0.398906	0.592495	0.189479	logistic	337787	63	337724	0.218141	FALSE	FALSE
731.1	Osteitis deformans [Paget's disease of bone]	musculoskeletal	GRS of 31 urate SNPs	NA	-0.296028	0.22616	0.743767	0.190558	logistic	323742	201	323541	0.218186	FALSE	FALSE
626	Disorders of menstruation and other abnormal bleeding from female genital tract	genitourinary	GRS of 31 urate SNPs	NA	-0.0790615	0.0604173	0.923983	0.190674	logistic	316015	3249	312766	0.21807	FALSE	FALSE
790.1	Elevated sedimentation rate	symptoms	GRS of 31 urate SNPs	NA	-0.489383	0.374125	0.613004	0.190848	logistic	332783	72	332711	0.218141	FALSE	FALSE
696.42	Psoriatic arthropathy	dermatologic	GRS of 31 urate SNPs	NA	0.177894	0.136184	1.1947	0.191456	logistic	319394	577	318817	0.217627	FALSE	FALSE
263	Other nutritional deficiency	endocrine/metabolic	GRS of 31 urate SNPs	NA	0.122024	0.0937768	1.12978	0.193186	logistic	337380	1213	336167	0.218127	FALSE	FALSE
916	Contusion	injuries & poisonings	GRS of 31 urate SNPs	NA	0.1253	0.0963564	1.13349	0.19347	logistic	338172	1150	337022	0.21814	FALSE	FALSE
295	Schizophrenia and other psychotic disorders	mental disorders	GRS of 31 urate SNPs	NA	0.939206	0.722691	2.55795	0.19374	logistic	302093	22	302071	0.218163	FALSE	FALSE
394	Rheumatic disease of the heart valves	circulatory system	GRS of 31 urate SNPs	NA	0.155819	0.119978	1.16861	0.194036	logistic	333537	743	332794	0.218147	FALSE	FALSE
560	Intestinal obstruction without mention of hernia	digestive	GRS of 31 urate SNPs	NA	-0.512238	0.396104	0.599153	0.195945	logistic	282770	65	282705	0.218126	FALSE	FALSE
809	Fracture of unspecified bones	injuries & poisonings	GRS of 31 urate SNPs	NA	-0.128503	0.0995303	0.879411	0.196671	logistic	321871	1054	320817	0.218159	FALSE	FALSE
317	Alcohol-related disorders	mental disorders	GRS of 31 urate SNPs	NA	-0.0619446	0.0479984	0.939935	0.196858	logistic	318690	4632	314058	0.218128	FALSE	FALSE
323	Encephalitis	neurological	GRS of 31 urate SNPs	NA	0.158553	0.122909	1.17181	0.19705	logistic	338004	708	337296	0.218133	FALSE	FALSE
242.1	Graves' disease	endocrine/metabolic	GRS of 31 urate SNPs	NA	-0.214949	0.166831	0.806582	0.197597	logistic	324367	371	323996	0.218084	FALSE	FALSE
603.1	Hydrocele	genitourinary	GRS of 31 urate SNPs	NA	0.126185	0.0979866	1.13449	0.197823	logistic	322897	1117	321780	0.218115	FALSE	FALSE
472	Chronic pharyngitis and nasopharyngitis	respiratory	GRS of 31 urate SNPs	NA	0.150079	0.116541	1.16193	0.197823	logistic	323631	787	322844	0.218165	FALSE	FALSE
189.1	Cancer of kidney and renal pelvis	neoplasms	GRS of 31 urate SNPs	NA	-0.68176	0.531223	0.505726	0.199359	logistic	334536	35	334501	0.218123	FALSE	FALSE
427.41	Ventricular fibrillation and flutter	circulatory system	GRS of 31 urate SNPs	NA	-0.244782	0.190827	0.782875	0.199582	logistic	315423	282	315141	0.218128	FALSE	FALSE
185	Cancer of prostate	neoplasms	GRS of 31 urate SNPs	NA	0.0476561	0.0371568	1.04881	0.199644	logistic	328109	8151	319958	0.218131	FALSE	FALSE
372	Disorders of conjunctiva	sense organs	GRS of 31 urate SNPs	NA	-0.143139	0.1119	0.866634	0.200837	logistic	331175	830	330345	0.218093	FALSE	FALSE
615	Endometriosis	genitourinary	GRS of 31 urate SNPs	NA	0.07342	0.0574352	1.07618	0.20114	logistic	333848	3308	330540	0.218125	FALSE	FALSE
871.3	Open wound of foot except toe(s) alone	injuries & poisonings	GRS of 31 urate SNPs	NA	-0.339888	0.265927	0.71185	0.201204	logistic	331453	144	331309	0.218106	FALSE	FALSE
612	Breast conditions, congenital or relating to hormones	genitourinary	GRS of 31 urate SNPs	NA	0.695648	0.545168	2.00501	0.201946	logistic	332396	38	332358	0.218154	FALSE	FALSE
618.1	Prolapse of vaginal walls	genitourinary	GRS of 31 urate SNPs	NA	-0.0540564	0.0426608	0.947379	0.205112	logistic	334512	6010	328502	0.218173	FALSE	FALSE
525.2	Atrophy of edentulous alveolar ridge	digestive	GRS of 31 urate SNPs	NA	-0.529946	0.418424	0.588637	0.205323	logistic	324994	57	324937	0.218098	FALSE	FALSE
149.1	Cancer of oropharynx	neoplasms	GRS of 31 urate SNPs	NA	-0.261779	0.207057	0.769681	0.206127	logistic	336434	239	336195	0.218129	FALSE	FALSE
737.3	Kyphoscoliosis and scoliosis	musculoskeletal	GRS of 31 urate SNPs	NA	0.143425	0.113447	1.15422	0.206143	logistic	327457	832	326625	0.218195	FALSE	FALSE
174.1	Breast cancer [female]	neoplasms	GRS of 31 urate SNPs	NA	0.0701708	0.0555729	1.07269	0.206704	logistic	317613	3517	314096	0.218197	FALSE	FALSE
695.8	Other specified erythematous conditions	dermatologic	GRS of 31 urate SNPs	NA	0.357122	0.283075	1.42921	0.2071	logistic	333206	136	333070	0.218093	FALSE	FALSE
800.2	Fracture of unspecified part of femur	injuries & poisonings	GRS of 31 urate SNPs	NA	-0.341931	0.271703	0.710397	0.208221	logistic	320955	138	320817	0.218169	FALSE	FALSE
304	Adjustment reaction	mental disorders	GRS of 31 urate SNPs	NA	0.268169	0.214364	1.30757	0.210934	logistic	302306	235	302071	0.218169	FALSE	FALSE
285.22	Anemia in neoplastic disease	hematopoietic	GRS of 31 urate SNPs	NA	-0.216764	0.173589	0.80512	0.211767	logistic	323206	343	322863	0.218081	FALSE	FALSE
427.2	Atrial fibrillation and flutter	circulatory system	GRS of 31 urate SNPs	NA	0.0381171	0.0305506	1.03885	0.212152	logistic	327331	12190	315141	0.218213	FALSE	FALSE
281	Other deficiency anemia	hematopoietic	GRS of 31 urate SNPs	NA	0.0492036	0.0395111	1.05043	0.213018	logistic	329804	6941	322863	0.218143	FALSE	FALSE
395.2	Nonrheumatic aortic valve disorders	circulatory system	GRS of 31 urate SNPs	NA	0.269622	0.216894	1.30947	0.21383	logistic	333023	229	332794	0.218138	FALSE	FALSE
377	Disorders of optic nerve and visual pathways	sense organs	GRS of 31 urate SNPs	NA	0.216692	0.174544	1.24196	0.21443	logistic	306635	353	306282	0.218156	FALSE	FALSE
743	Osteoporosis, osteopenia and pathological fracture	musculoskeletal	GRS of 31 urate SNPs	NA	-0.763194	0.616596	0.466175	0.215808	logistic	330263	26	330237	0.21812	FALSE	FALSE
218	Benign neoplasm of uterus	neoplasms	GRS of 31 urate SNPs	NA	0.201856	0.163409	1.22367	0.216727	logistic	318162	426	317736	0.21811	FALSE	FALSE
483	Acute bronchitis and bronchiolitis	respiratory	GRS of 31 urate SNPs	NA	0.313999	0.254445	1.36889	0.217182	logistic	329508	167	329341	0.218145	FALSE	FALSE
204.3	Monocytic leukemia	neoplasms	GRS of 31 urate SNPs	NA	-0.68447	0.554968	0.504357	0.217445	logistic	333923	32	333891	0.218134	FALSE	FALSE
761	Cervicalgia	symptoms	GRS of 31 urate SNPs	NA	0.10512	0.0853119	1.11084	0.21788	logistic	338172	1467	336705	0.21814	FALSE	FALSE
130.1	Lyme disease	infectious diseases	GRS of 31 urate SNPs	NA	-0.772683	0.628512	0.461772	0.218927	logistic	337649	25	337624	0.218159	FALSE	FALSE
674	Other complications of the puerperium NEC	pregnancy complications	GRS of 31 urate SNPs	NA	0.275492	0.22436	1.31718	0.219484	logistic	337998	219	337779	0.218125	FALSE	FALSE
452	Other venous embolism and thrombosis	circulatory system	GRS of 31 urate SNPs	NA	-0.182448	0.148707	0.833228	0.219861	logistic	306374	467	305907	0.218145	FALSE	FALSE
711.2	Reiter's disease	musculoskeletal	GRS of 31 urate SNPs	NA	-0.659828	0.538648	0.51694	0.220586	logistic	277624	34	277590	0.21775	FALSE	FALSE
717	Polymyalgia Rheumatica	musculoskeletal	GRS of 31 urate SNPs	NA	0.130337	0.106448	1.13921	0.220792	logistic	338172	945	337227	0.21814	FALSE	FALSE
347	Cataplexy and narcolepsy	neurological	GRS of 31 urate SNPs	NA	0.67462	0.551077	1.96329	0.220882	logistic	304854	37	304817	0.218061	FALSE	FALSE
497	Bronchitis	respiratory	GRS of 31 urate SNPs	NA	0.17246	0.142623	1.18822	0.226583	logistic	311475	525	310950	0.218169	FALSE	FALSE
715.1	Sacroiliitis NEC	musculoskeletal	GRS of 31 urate SNPs	NA	-0.390089	0.322896	0.676997	0.227011	logistic	320960	98	320862	0.217652	FALSE	FALSE
440	Atherosclerosis	circulatory system	GRS of 31 urate SNPs	NA	-0.257942	0.21384	0.77264	0.227727	logistic	331068	225	330843	0.218102	FALSE	FALSE
772	Symptoms of the muscles	symptoms	GRS of 31 urate SNPs	NA	0.171346	0.142075	1.1869	0.227806	logistic	338151	530	337621	0.218139	FALSE	FALSE
446.4	Wegener's granulomatosis	circulatory system	GRS of 31 urate SNPs	NA	0.319244	0.265183	1.37609	0.228643	logistic	330997	154	330843	0.218117	FALSE	FALSE
350.2	Abnormality of gait	neurological	GRS of 31 urate SNPs	NA	-0.108591	0.090235	0.897097	0.228811	logistic	337268	1285	335983	0.218155	FALSE	FALSE
756	Other congenital musculoskeletal anomalies	congenital anomalies	GRS of 31 urate SNPs	NA	-0.153515	0.127597	0.857688	0.228929	logistic	337840	639	337201	0.218145	FALSE	FALSE
214	Lipoma	neoplasms	GRS of 31 urate SNPs	NA	0.103868	0.0865279	1.10945	0.229984	logistic	333570	1428	332142	0.218163	FALSE	FALSE
220	Benign neoplasm of ovary	neoplasms	GRS of 31 urate SNPs	NA	0.113602	0.0948956	1.12031	0.231256	logistic	308689	1195	307494	0.218139	FALSE	FALSE
634.3	Ectopic pregnancy	pregnancy complications	GRS of 31 urate SNPs	NA	0.237778	0.199118	1.26843	0.232415	logistic	331862	276	331586	0.218119	FALSE	FALSE
513	Respiratory abnormalities	respiratory	GRS of 31 urate SNPs	NA	-0.414965	0.347594	0.660363	0.232548	logistic	337740	85	337655	0.21814	FALSE	FALSE
599	Other symptoms/disorders or the urinary system	genitourinary	GRS of 31 urate SNPs	NA	0.0157588	0.0132021	1.01588	0.232614	logistic	335034	82964	252070	0.218194	FALSE	FALSE
270.33	Amyloidosis	endocrine/metabolic	GRS of 31 urate SNPs	NA	0.428267	0.35911	1.5346	0.233035	logistic	337623	85	337538	0.218142	FALSE	FALSE
743.12	Senile osteoporosis	musculoskeletal	GRS of 31 urate SNPs	NA	-0.60912	0.510832	0.543829	0.233102	logistic	330275	38	330237	0.218119	FALSE	FALSE
324	Other CNS infection and poliomyelitis	neurological	GRS of 31 urate SNPs	NA	0.267249	0.224179	1.30637	0.233212	logistic	337511	215	337296	0.218126	FALSE	FALSE
365.2	Primary angle-closure glaucoma	sense organs	GRS of 31 urate SNPs	NA	-0.159569	0.134264	0.852511	0.234645	logistic	329523	578	328945	0.218076	FALSE	FALSE
426.31	Right bundle branch block	circulatory system	GRS of 31 urate SNPs	NA	0.111273	0.0936909	1.1177	0.234965	logistic	316356	1215	315141	0.218159	FALSE	FALSE
427.4	Cardiac arrest and ventricular fibrillation	circulatory system	GRS of 31 urate SNPs	NA	-0.223311	0.18808	0.799866	0.235102	logistic	315432	291	315141	0.218129	FALSE	FALSE
303.4	Somatoform disorder	mental disorders	GRS of 31 urate SNPs	NA	-0.371235	0.312682	0.689882	0.235125	logistic	302175	104	302071	0.218154	FALSE	FALSE
851	Complications of transplants and reattached limbs	injuries & poisonings	GRS of 31 urate SNPs	NA	-0.34472	0.291141	0.708419	0.236401	logistic	326932	120	326812	0.218114	FALSE	FALSE
279.11	Deficiency of humoral immunity	endocrine/metabolic	GRS of 31 urate SNPs	NA	-0.353293	0.29908	0.702372	0.237498	logistic	337861	114	337747	0.218155	FALSE	FALSE
985	Toxic effect of other metals	injuries & poisonings	GRS of 31 urate SNPs	NA	-0.612136	0.518588	0.542192	0.237845	logistic	336947	37	336910	0.218128	FALSE	FALSE
184	Cancer of other female genital organs	neoplasms	GRS of 31 urate SNPs	NA	0.182103	0.154325	1.19974	0.238003	logistic	315391	451	314940	0.218165	FALSE	FALSE
836	Traumatic arthropathy	injuries & poisonings	GRS of 31 urate SNPs	NA	-0.180967	0.153417	0.834463	0.23817	logistic	324205	439	323766	0.218139	FALSE	FALSE
427.7	Tachycardia NOS	circulatory system	GRS of 31 urate SNPs	NA	-0.0900318	0.0765338	0.913902	0.239448	logistic	316932	1791	315141	0.218116	FALSE	FALSE
594.1	Calculus of kidney	genitourinary	GRS of 31 urate SNPs	NA	-0.0741467	0.0631215	0.928535	0.240128	logistic	334223	2644	331579	0.218148	FALSE	FALSE
110.1	Dermatophytosis	infectious diseases	GRS of 31 urate SNPs	NA	-0.60077	0.512746	0.548389	0.241328	logistic	336038	38	336000	0.218159	FALSE	FALSE
446.5	Giant cell arteritis	circulatory system	GRS of 31 urate SNPs	NA	0.20958	0.179646	1.23316	0.243361	logistic	331177	334	330843	0.21812	FALSE	FALSE
364.5	Corneal dystrophy	sense organs	GRS of 31 urate SNPs	NA	-0.282871	0.242642	0.753617	0.243697	logistic	329119	174	328945	0.218083	FALSE	FALSE
253.2	Pituitary hypofunction	endocrine/metabolic	GRS of 31 urate SNPs	NA	-0.253234	0.217866	0.776286	0.245099	logistic	335473	216	335257	0.218145	FALSE	FALSE
527.1	Hypertrophy of salivary gland	digestive	GRS of 31 urate SNPs	NA	0.459632	0.395828	1.58349	0.245564	logistic	333627	70	333557	0.218112	FALSE	FALSE
612.2	Hypertrophy of breast (Gynecomastia)	genitourinary	GRS of 31 urate SNPs	NA	0.144426	0.12513	1.15538	0.248414	logistic	333040	682	332358	0.218165	FALSE	FALSE
701	Other hypertrophic and atrophic conditions of skin	dermatologic	GRS of 31 urate SNPs	NA	-0.0973224	0.0844534	0.907263	0.249165	logistic	335527	1468	334059	0.21814	FALSE	FALSE
525	Other diseases of the teeth and supporting structures	digestive	GRS of 31 urate SNPs	NA	0.0809277	0.0703247	1.08429	0.249826	logistic	327095	2158	324937	0.218127	FALSE	FALSE
291.4	Specific nonpsychotic mental disorders due to brain damage	mental disorders	GRS of 31 urate SNPs	NA	-0.547878	0.476404	0.578175	0.250132	logistic	332845	44	332801	0.218105	FALSE	FALSE
271.3	Intestinal disaccharidase deficiencies and disaccharide malabsorption	endocrine/metabolic	GRS of 31 urate SNPs	NA	0.3516	0.30579	1.42134	0.250223	logistic	338157	116	338041	0.21814	FALSE	FALSE
723	Other disorders of cervical region	musculoskeletal	GRS of 31 urate SNPs	NA	-0.202107	0.176079	0.817008	0.251042	logistic	315944	331	315613	0.218067	FALSE	FALSE
716.8	Palindromic rheumatism	musculoskeletal	GRS of 31 urate SNPs	NA	0.687427	0.602399	1.98859	0.253808	logistic	277621	31	277590	0.217758	FALSE	FALSE
279.8	Other specified disorders involving the immune mechanism	endocrine/metabolic	GRS of 31 urate SNPs	NA	0.763253	0.669218	2.14524	0.254072	logistic	337772	25	337747	0.218163	FALSE	FALSE
585	Renal failure	genitourinary	GRS of 31 urate SNPs	NA	0.431593	0.381323	1.53971	0.257706	logistic	326950	76	326874	0.218087	FALSE	FALSE
597	Other disorders of urethra and urinary tract	genitourinary	GRS of 31 urate SNPs	NA	-0.137043	0.121152	0.871933	0.257985	logistic	327205	710	326495	0.218169	FALSE	FALSE
187.2	Malignant neoplasm of testis	neoplasms	GRS of 31 urate SNPs	NA	0.0591925	0.0523612	1.06098	0.25828	logistic	333149	3917	329232	0.218104	FALSE	FALSE
705	Disorders of sweat glands	dermatologic	GRS of 31 urate SNPs	NA	-0.710936	0.630958	0.491184	0.259846	logistic	330228	25	330203	0.218136	FALSE	FALSE
634	Miscarriage; stillbirth	pregnancy complications	GRS of 31 urate SNPs	NA	0.064081	0.0569431	1.06618	0.26044	logistic	335237	3651	331586	0.218135	FALSE	FALSE
367	Disorders of refraction and accommodation; blindness and low vision	sense organs	GRS of 31 urate SNPs	NA	0.463595	0.41333	1.58978	0.262028	logistic	336274	64	336210	0.218137	FALSE	FALSE
348.7	Coma	neurological	GRS of 31 urate SNPs	NA	-0.213968	0.190847	0.807374	0.262225	logistic	305100	283	304817	0.218048	FALSE	FALSE
585.31	Renal dialysis	genitourinary	GRS of 31 urate SNPs	NA	0.180387	0.160968	1.19768	0.262441	logistic	327287	413	326874	0.218093	FALSE	FALSE
414	Other forms of chronic heart disease	circulatory system	GRS of 31 urate SNPs	NA	0.0966438	0.0864818	1.10147	0.263778	logistic	312994	1440	311554	0.21781	FALSE	FALSE
960.2	Allergy/adverse effect of penicillin	injuries & poisonings	GRS of 31 urate SNPs	NA	0.0323216	0.028935	1.03285	0.263978	logistic	329072	13303	315769	0.218158	FALSE	FALSE
613.7	Other signs and symptoms in breast	genitourinary	GRS of 31 urate SNPs	NA	0.15287	0.137097	1.16517	0.264828	logistic	334157	573	333584	0.218158	FALSE	FALSE
426.3	Bundle branch block	circulatory system	GRS of 31 urate SNPs	NA	-0.233171	0.209173	0.792018	0.264968	logistic	315376	235	315141	0.218131	FALSE	FALSE
540.11	Acute appendicitis	digestive	GRS of 31 urate SNPs	NA	-0.0775224	0.0697032	0.925406	0.266061	logistic	337186	2162	335024	0.218144	FALSE	FALSE
578.8	Hemorrhage of rectum and anus	digestive	GRS of 31 urate SNPs	NA	0.0354734	0.0319607	1.03611	0.26704	logistic	329425	10711	318714	0.218095	FALSE	FALSE
112	Candidiasis	infectious diseases	GRS of 31 urate SNPs	NA	-0.0873324	0.0787535	0.916372	0.267459	logistic	337690	1690	336000	0.218143	FALSE	FALSE
791	Gangrene	symptoms	GRS of 31 urate SNPs	NA	-0.171993	0.155478	0.841985	0.268632	logistic	338172	428	337744	0.21814	FALSE	FALSE
618.6	Vaginal enterocele, congenital or acquired	genitourinary	GRS of 31 urate SNPs	NA	-0.152114	0.137938	0.85889	0.270124	logistic	329050	548	328502	0.21821	FALSE	FALSE
379.3	Aphakia and other disorders of lens	sense organs	GRS of 31 urate SNPs	NA	-0.0290739	0.0264128	0.971345	0.271006	logistic	322809	16527	306282	0.218088	FALSE	FALSE
149.9	Cancer of of nasal cavities	neoplasms	GRS of 31 urate SNPs	NA	0.466948	0.42495	1.59512	0.271841	logistic	336256	61	336195	0.218141	FALSE	FALSE
285.2	Anemia of chronic disease	hematopoietic	GRS of 31 urate SNPs	NA	0.236178	0.215075	1.2664	0.272152	logistic	323095	232	322863	0.218099	FALSE	FALSE
687.1	Rash and other nonspecific skin eruption	dermatologic	GRS of 31 urate SNPs	NA	-0.0853539	0.0777869	0.918187	0.272519	logistic	335660	1732	333928	0.218127	FALSE	FALSE
345.11	Generalized convulsive epilepsy	neurological	GRS of 31 urate SNPs	NA	0.18674	0.170646	1.20531	0.273817	logistic	305184	367	304817	0.218068	FALSE	FALSE
300.13	Phobia	mental disorders	GRS of 31 urate SNPs	NA	-0.171374	0.156629	0.842507	0.273894	logistic	302493	422	302071	0.218148	FALSE	FALSE
647.3	Major puerperal infection	pregnancy complications	GRS of 31 urate SNPs	NA	-0.594354	0.545043	0.551919	0.275505	logistic	337908	34	337874	0.218141	FALSE	FALSE
609.2	Abnormal spermatozoa	genitourinary	GRS of 31 urate SNPs	NA	-0.290107	0.267377	0.748184	0.277918	logistic	321923	143	321780	0.218087	FALSE	FALSE
440.9	Atherosclerosis of aorta	circulatory system	GRS of 31 urate SNPs	NA	-0.227008	0.209265	0.796915	0.278017	logistic	331079	236	330843	0.218103	FALSE	FALSE
709.3	Systemic sclerosis	dermatologic	GRS of 31 urate SNPs	NA	-0.303573	0.279884	0.738176	0.278082	logistic	246091	131	245960	0.217595	FALSE	FALSE
246	Other disorders of thyroid	endocrine/metabolic	GRS of 31 urate SNPs	NA	0.0310557	0.0286891	1.03154	0.279033	logistic	337745	13749	323996	0.218141	FALSE	FALSE
227.1	Benign neoplasm of adrenal gland	neoplasms	GRS of 31 urate SNPs	NA	0.280219	0.258911	1.32342	0.27912	logistic	336800	161	336639	0.218129	FALSE	FALSE
371.33	Noninfectious dermatoses of eyelid	sense organs	GRS of 31 urate SNPs	NA	-0.528687	0.490509	0.589378	0.281108	logistic	330387	42	330345	0.218107	FALSE	FALSE
753	Congenital anomalies of the eye	congenital anomalies	GRS of 31 urate SNPs	NA	-0.574408	0.533064	0.563038	0.281231	logistic	337759	35	337724	0.218143	FALSE	FALSE
78	Viral warts & HPV	infectious diseases	GRS of 31 urate SNPs	NA	-0.120719	0.112031	0.886283	0.281234	logistic	334266	831	333435	0.218094	FALSE	FALSE
628	Ovarian cyst	genitourinary	GRS of 31 urate SNPs	NA	0.05707	0.0529894	1.05873	0.281477	logistic	316670	3904	312766	0.218092	FALSE	FALSE
381.3	Mastoiditis & related conditions	sense organs	GRS of 31 urate SNPs	NA	-0.298295	0.277036	0.742083	0.281598	logistic	335013	133	334880	0.218121	FALSE	FALSE
420	Carditis	circulatory system	GRS of 31 urate SNPs	NA	-0.52191	0.485071	0.593386	0.281952	logistic	335465	43	335422	0.218116	FALSE	FALSE
520.1	Hereditary disturbances in tooth structure	digestive	GRS of 31 urate SNPs	NA	0.530813	0.495127	1.70031	0.283686	logistic	324982	45	324937	0.218106	FALSE	FALSE
647	Infectious and parasitic complications affecting pregnancy	pregnancy complications	GRS of 31 urate SNPs	NA	-0.453922	0.423903	0.635132	0.284251	logistic	337931	57	337874	0.21814	FALSE	FALSE
676	Other disorders of the breast associated with childbirth and disorders of lactation	pregnancy complications	GRS of 31 urate SNPs	NA	0.526577	0.49222	1.69313	0.284709	logistic	337826	47	337779	0.218122	FALSE	FALSE
613	Other nonmalignant breast conditions	genitourinary	GRS of 31 urate SNPs	NA	0.211455	0.197717	1.23547	0.284852	logistic	333864	280	333584	0.218156	FALSE	FALSE
577.2	Chronic pancreatitis	digestive	GRS of 31 urate SNPs	NA	-0.170693	0.159827	0.84308	0.285526	logistic	336730	405	336325	0.218146	FALSE	FALSE
8.5	Bacterial enteritis	infectious diseases	GRS of 31 urate SNPs	NA	-0.0852547	0.0799585	0.918278	0.286317	logistic	332567	1640	330927	0.218086	FALSE	FALSE
204.2	Myeloid leukemia	neoplasms	GRS of 31 urate SNPs	NA	-0.387487	0.365126	0.678761	0.288581	logistic	333967	76	333891	0.218133	FALSE	FALSE
540	Appendiceal conditions	digestive	GRS of 31 urate SNPs	NA	-0.0611624	0.0578891	0.94067	0.290719	logistic	338172	3148	335024	0.21814	FALSE	FALSE
290.2	Delirium due to conditions classified elsewhere	mental disorders	GRS of 31 urate SNPs	NA	0.150928	0.143156	1.16291	0.291751	logistic	333322	521	332801	0.218121	FALSE	FALSE
340.1	Migrain with aura	neurological	GRS of 31 urate SNPs	NA	0.258535	0.24535	1.29503	0.292002	logistic	330199	179	330020	0.218117	FALSE	FALSE
258	Iatrogenic endocrine disorders	endocrine/metabolic	GRS of 31 urate SNPs	NA	0.384082	0.365361	1.46827	0.293149	logistic	335339	82	335257	0.218157	FALSE	FALSE
256.4	Polycystic ovaries	endocrine/metabolic	GRS of 31 urate SNPs	NA	-0.257023	0.246215	0.773351	0.296533	logistic	335429	172	335257	0.218146	FALSE	FALSE
289.8	Polycythemia vera, secondary	hematopoietic	GRS of 31 urate SNPs	NA	-0.219384	0.210677	0.803014	0.297725	logistic	331613	232	331381	0.218191	FALSE	FALSE
509.5	Respiratory arrest	respiratory	GRS of 31 urate SNPs	NA	0.347199	0.33445	1.4151	0.299215	logistic	328805	97	328708	0.218084	FALSE	FALSE
540.1	Appendicitis	digestive	GRS of 31 urate SNPs	NA	-0.131059	0.126559	0.877166	0.300409	logistic	335675	651	335024	0.218156	FALSE	FALSE
361	Retinal detachments and defects	sense organs	GRS of 31 urate SNPs	NA	0.0794922	0.0768223	1.08274	0.300784	logistic	330754	1809	328945	0.218111	FALSE	FALSE
855	Complication of nervous system device, implant, and graft	injuries & poisonings	GRS of 31 urate SNPs	NA	-0.567594	0.54981	0.566888	0.301911	logistic	326845	33	326812	0.218118	FALSE	FALSE
715.2	Ankylosing spondylitis	musculoskeletal	GRS of 31 urate SNPs	NA	0.19314	0.187114	1.21305	0.301975	logistic	321168	306	320862	0.217665	FALSE	FALSE
377.3	Optic neuritis/neuropathy	sense organs	GRS of 31 urate SNPs	NA	-0.325789	0.316072	0.721958	0.302661	logistic	306384	102	306282	0.218139	FALSE	FALSE
601.11	Acute prostatitis	genitourinary	GRS of 31 urate SNPs	NA	0.240264	0.233283	1.27158	0.303046	logistic	320154	196	319958	0.218076	FALSE	FALSE
555	Inflammatory bowel disease and other gastroenteritis and colitis	digestive	GRS of 31 urate SNPs	NA	0.0275242	0.0267794	1.02791	0.304039	logistic	298297	15592	282705	0.218208	FALSE	FALSE
444	Arterial embolism and thrombosis	circulatory system	GRS of 31 urate SNPs	NA	-0.176834	0.172084	0.837919	0.304137	logistic	331193	350	330843	0.218102	FALSE	FALSE
655	Known or suspected fetal abnormality affecting management of mother	pregnancy complications	GRS of 31 urate SNPs	NA	0.0603791	0.058806	1.06224	0.304538	logistic	338172	3588	334584	0.21814	FALSE	FALSE
605	Erectile dysfunction [ED]	genitourinary	GRS of 31 urate SNPs	NA	0.221914	0.216244	1.24846	0.304788	logistic	322010	230	321780	0.218101	FALSE	FALSE
789	Nausea and vomiting	symptoms	GRS of 31 urate SNPs	NA	0.0347656	0.0339571	1.03538	0.305924	logistic	338172	9458	328714	0.21814	FALSE	FALSE
427.6	Premature beats	circulatory system	GRS of 31 urate SNPs	NA	0.172868	0.169004	1.18871	0.306373	logistic	315516	375	315141	0.218149	FALSE	FALSE
394.7	Disease of tricuspid valve	circulatory system	GRS of 31 urate SNPs	NA	0.11462	0.112109	1.12145	0.306593	logistic	333643	849	332794	0.218143	FALSE	FALSE
690.1	Seborrheic dermatitis	dermatologic	GRS of 31 urate SNPs	NA	-0.523562	0.512451	0.592407	0.306931	logistic	333108	38	333070	0.218084	FALSE	FALSE
189.2	Cancer of bladder	neoplasms	GRS of 31 urate SNPs	NA	0.0854539	0.0836917	1.08921	0.307228	logistic	336025	1524	334501	0.218147	FALSE	FALSE
705.8	Hyperhidrosis	dermatologic	GRS of 31 urate SNPs	NA	-0.151235	0.148592	0.859646	0.30878	logistic	330673	470	330203	0.218128	FALSE	FALSE
958	Certain early complications of trauma or procedure	injuries & poisonings	GRS of 31 urate SNPs	NA	-0.189428	0.186304	0.827432	0.309265	logistic	338069	297	337772	0.218148	FALSE	FALSE
807	Fracture of ribs	injuries & poisonings	GRS of 31 urate SNPs	NA	-0.130979	0.129044	0.877236	0.310105	logistic	321441	624	320817	0.218165	FALSE	FALSE
556.1	Ulceration of intestine	digestive	GRS of 31 urate SNPs	NA	-0.139264	0.137207	0.869998	0.310107	logistic	283256	551	282705	0.218117	FALSE	FALSE
252.1	Hyperparathyroidism	endocrine/metabolic	GRS of 31 urate SNPs	NA	-0.127992	0.126141	0.879861	0.310265	logistic	335912	655	335257	0.21814	FALSE	FALSE
579.8	Nonspecific abnormal findings in stool contents	digestive	GRS of 31 urate SNPs	NA	-0.0884648	0.0873365	0.915335	0.311099	logistic	320087	1373	318714	0.218012	FALSE	FALSE
145.4	Cancer of the gums	neoplasms	GRS of 31 urate SNPs	NA	0.552718	0.546567	1.73797	0.311895	logistic	336232	37	336195	0.218139	FALSE	FALSE
480.11	Pneumococcal pneumonia	respiratory	GRS of 31 urate SNPs	NA	0.0476683	0.0471747	1.04882	0.312273	logistic	334168	4827	329341	0.218173	FALSE	FALSE
526.3	Anomalies of jaw size/symmetry	digestive	GRS of 31 urate SNPs	NA	-0.424473	0.42092	0.654114	0.313242	logistic	324994	57	324937	0.218099	FALSE	FALSE
8.51	Intestinal e.coli	infectious diseases	GRS of 31 urate SNPs	NA	0.67527	0.670315	1.96456	0.313746	logistic	330952	25	330927	0.218104	FALSE	FALSE
269	Proteinuria	endocrine/metabolic	GRS of 31 urate SNPs	NA	-0.199044	0.197779	0.819514	0.314225	logistic	337802	264	337538	0.21813	FALSE	FALSE
381.1	Otitis media	sense organs	GRS of 31 urate SNPs	NA	0.106097	0.105473	1.11193	0.314456	logistic	335837	957	334880	0.218142	FALSE	FALSE
217.1	Nevus, non-neoplastic	neoplasms	GRS of 31 urate SNPs	NA	0.14653	0.145757	1.15781	0.314749	logistic	331750	503	331247	0.218061	FALSE	FALSE
747.1	Cardiac congenital anomalies	congenital anomalies	GRS of 31 urate SNPs	NA	-0.244964	0.24371	0.782733	0.314827	logistic	336000	173	335827	0.218141	FALSE	FALSE
378	Strabismus and other disorders of binocular eye movements	sense organs	GRS of 31 urate SNPs	NA	-0.339056	0.33737	0.712442	0.314898	logistic	306372	90	306282	0.218141	FALSE	FALSE
473.3	Paralysis/spasm of vocal cords or larynx	respiratory	GRS of 31 urate SNPs	NA	-0.221835	0.220938	0.801048	0.315352	logistic	323055	211	322844	0.21814	FALSE	FALSE
614.51	Cervicitis and endocervicitis	genitourinary	GRS of 31 urate SNPs	NA	0.0996389	0.0994056	1.10477	0.316176	logistic	331626	1086	330540	0.218106	FALSE	FALSE
396	Abnormal heart sounds	circulatory system	GRS of 31 urate SNPs	NA	-0.110709	0.110719	0.895199	0.317353	logistic	333646	852	332794	0.218115	FALSE	FALSE
211	Benign neoplasm of other parts of digestive system	neoplasms	GRS of 31 urate SNPs	NA	-0.0496432	0.0497097	0.951569	0.317958	logistic	330606	4307	326299	0.218217	FALSE	FALSE
529.1	Glossitis	digestive	GRS of 31 urate SNPs	NA	0.206928	0.209033	1.22989	0.322209	logistic	333802	245	333557	0.218115	FALSE	FALSE
465.2	Acute pharyngitis	respiratory	GRS of 31 urate SNPs	NA	0.124007	0.125717	1.13202	0.323938	logistic	336413	674	335739	0.218153	FALSE	FALSE
395	Heart valve disorders	circulatory system	GRS of 31 urate SNPs	NA	0.708238	0.71911	2.03041	0.324682	logistic	332816	22	332794	0.218131	FALSE	FALSE
562	Diverticulosis and diverticulitis	digestive	GRS of 31 urate SNPs	NA	0.465167	0.473112	1.59228	0.325505	logistic	282755	50	282705	0.218135	FALSE	FALSE
558	Noninfectious gastroenteritis	digestive	GRS of 31 urate SNPs	NA	0.0262596	0.0267117	1.02661	0.325571	logistic	298378	15673	282705	0.218207	FALSE	FALSE
117	Mycoses	infectious diseases	GRS of 31 urate SNPs	NA	-0.0686076	0.0698334	0.933693	0.32588	logistic	338156	2156	336000	0.218143	FALSE	FALSE
939	Atopic/contact dermatitis due to other or unspecified	dermatologic	GRS of 31 urate SNPs	NA	0.0777055	0.0792172	1.0808	0.326634	logistic	334857	1696	333161	0.218131	FALSE	FALSE
175	Acquired absence of breast	neoplasms	GRS of 31 urate SNPs	NA	0.0715132	0.0729862	1.07413	0.327176	logistic	315365	2022	313343	0.21819	FALSE	FALSE
526.1	Cysts of the jaws	digestive	GRS of 31 urate SNPs	NA	0.19093	0.194967	1.21038	0.327434	logistic	325219	282	324937	0.218111	FALSE	FALSE
635.2	Antepartum hemorrhage, abruptio placentae, and placenta previa	pregnancy complications	GRS of 31 urate SNPs	NA	0.122322	0.124965	1.13012	0.327654	logistic	332309	723	331586	0.218117	FALSE	FALSE
334.1	Spinocerebellar disease	neurological	GRS of 31 urate SNPs	NA	0.341469	0.350587	1.40701	0.33006	logistic	304905	88	304817	0.218062	FALSE	FALSE
870.2	Open wound of ear	injuries & poisonings	GRS of 31 urate SNPs	NA	0.249594	0.256766	1.2835	0.331016	logistic	331472	163	331309	0.218119	FALSE	FALSE
414.2	ASCVD	circulatory system	GRS of 31 urate SNPs	NA	-0.427982	0.440666	0.651823	0.331441	logistic	311606	52	311554	0.217785	FALSE	FALSE
722.8	Postlaminectomy syndrome	musculoskeletal	GRS of 31 urate SNPs	NA	-0.41144	0.424904	0.662695	0.332888	logistic	315669	56	315613	0.218073	FALSE	FALSE
287.3	Thrombocytopenia	hematopoietic	GRS of 31 urate SNPs	NA	0.0993111	0.102712	1.10441	0.333598	logistic	336978	1008	335970	0.218161	FALSE	FALSE
367.8	Hypermetropia	sense organs	GRS of 31 urate SNPs	NA	0.225311	0.23305	1.25271	0.333648	logistic	336408	198	336210	0.218139	FALSE	FALSE
724.9	Other unspecified back disorders	musculoskeletal	GRS of 31 urate SNPs	NA	0.02181	0.0225607	1.02205	0.333681	logistic	338000	22387	315613	0.218144	FALSE	FALSE
636	Early or threatened labor; hemorrhage in early pregnancy	pregnancy complications	GRS of 31 urate SNPs	NA	-0.101374	0.104893	0.903595	0.33382	logistic	332577	991	331586	0.218095	FALSE	FALSE
278.1	Obesity	endocrine/metabolic	GRS of 31 urate SNPs	NA	-0.0369836	0.0383626	0.963692	0.335018	logistic	338037	8779	329258	0.218133	FALSE	FALSE
172.3	Carcinoma in situ of skin	neoplasms	GRS of 31 urate SNPs	NA	0.0836132	0.0871233	1.08721	0.3372	logistic	319831	1410	318421	0.21815	FALSE	FALSE
227.3	Benign neoplasm of pituitary gland and craniopharyngeal duct (pouch)	neoplasms	GRS of 31 urate SNPs	NA	0.175998	0.183408	1.19244	0.337257	logistic	336957	318	336639	0.218131	FALSE	FALSE
291.8	Alteration of consciousness	mental disorders	GRS of 31 urate SNPs	NA	0.16949	0.17716	1.1847	0.338716	logistic	333142	341	332801	0.218117	FALSE	FALSE
695.7	Prurigo and Lichen	dermatologic	GRS of 31 urate SNPs	NA	0.124607	0.130603	1.1327	0.340037	logistic	333695	625	333070	0.218097	FALSE	FALSE
365	Glaucoma	sense organs	GRS of 31 urate SNPs	NA	-0.0514365	0.0539366	0.949864	0.340262	logistic	332606	3661	328945	0.218061	FALSE	FALSE
426.24	Atrioventricular block, complete	circulatory system	GRS of 31 urate SNPs	NA	-0.140396	0.147841	0.869014	0.342294	logistic	315616	475	315141	0.218129	FALSE	FALSE
601.4	Balanoposthitis	genitourinary	GRS of 31 urate SNPs	NA	0.197094	0.208077	1.21786	0.343528	logistic	320205	247	319958	0.218076	FALSE	FALSE
860	Bone marrow or stem cell transplant	neoplasms	GRS of 31 urate SNPs	NA	-0.414006	0.437085	0.660997	0.343539	logistic	338172	53	338119	0.21814	FALSE	FALSE
624.9	stress incontinence, female	genitourinary	GRS of 31 urate SNPs	NA	-0.0446799	0.0471873	0.956304	0.343709	logistic	335303	4866	330437	0.218109	FALSE	FALSE
681.2	Cellulitis and abscess of face/neck	dermatologic	GRS of 31 urate SNPs	NA	-0.14774	0.156503	0.862655	0.345164	logistic	329337	423	328914	0.218124	FALSE	FALSE
803.1	Fracture of humerus	injuries & poisonings	GRS of 31 urate SNPs	NA	-0.0825422	0.0875691	0.920773	0.345888	logistic	322184	1367	320817	0.21816	FALSE	FALSE
193	Thyroid cancer	neoplasms	GRS of 31 urate SNPs	NA	0.140586	0.149214	1.15095	0.346101	logistic	337119	480	336639	0.218132	FALSE	FALSE
977	Personal history of allergy to medicinal agents	injuries & poisonings	GRS of 31 urate SNPs	NA	-0.216625	0.230015	0.805232	0.346301	logistic	315964	195	315769	0.218106	FALSE	FALSE
696.3	Pityriasis	dermatologic	GRS of 31 urate SNPs	NA	-0.490159	0.521079	0.612529	0.346877	logistic	333107	37	333070	0.218084	FALSE	FALSE
477	Epistaxis or throat hemorrhage	respiratory	GRS of 31 urate SNPs	NA	0.0680357	0.072417	1.0704	0.347475	logistic	324877	2033	322844	0.218169	FALSE	FALSE
204.21	Myeloid leukemia, acute	neoplasms	GRS of 31 urate SNPs	NA	0.180073	0.191825	1.19731	0.347866	logistic	334182	291	333891	0.218145	FALSE	FALSE
380.1	Otitis externa	sense organs	GRS of 31 urate SNPs	NA	-0.14746	0.158414	0.862897	0.351931	logistic	337390	413	336977	0.218141	FALSE	FALSE
349	Other and unspecified disorders of the nervous system	neurological	GRS of 31 urate SNPs	NA	0.01782	0.0191603	1.01798	0.352348	logistic	337011	32194	304817	0.218132	FALSE	FALSE
191	Malignant and unknown neoplasms of brain and nervous system	neoplasms	GRS of 31 urate SNPs	NA	-0.180909	0.195863	0.834511	0.355667	logistic	336439	269	336170	0.21815	FALSE	FALSE
189.4	Malignant neoplasm of other urinary organs	neoplasms	GRS of 31 urate SNPs	NA	0.0564736	0.0612021	1.0581	0.356143	logistic	337360	2859	334501	0.21815	FALSE	FALSE
199.4	Neurofibromatosis	neoplasms	GRS of 31 urate SNPs	NA	-0.317185	0.343824	0.728196	0.356257	logistic	248019	86	247933	0.218253	FALSE	FALSE
70.1	Viral hepatitis A	infectious diseases	GRS of 31 urate SNPs	NA	-0.369608	0.401613	0.691005	0.357411	logistic	333498	63	333435	0.218103	FALSE	FALSE
245	Thyroiditis	endocrine/metabolic	GRS of 31 urate SNPs	NA	-0.394574	0.429544	0.673967	0.358311	logistic	324051	55	323996	0.218093	FALSE	FALSE
506	Empyema and pneumothorax	respiratory	GRS of 31 urate SNPs	NA	0.097628	0.106674	1.10255	0.360088	logistic	329642	934	328708	0.218094	FALSE	FALSE
870.3	Other open wound of head and face	injuries & poisonings	GRS of 31 urate SNPs	NA	0.0609858	0.0666751	1.06288	0.360364	logistic	333706	2397	331309	0.21814	FALSE	FALSE
967	Adverse effects of sedatives or other central nervous system depressants and anesthetics	injuries & poisonings	GRS of 31 urate SNPs	NA	-0.133183	0.145713	0.875305	0.360711	logistic	316259	490	315769	0.218103	FALSE	FALSE
710.19	Unspecified osteomyelitis	musculoskeletal	GRS of 31 urate SNPs	NA	0.172206	0.188486	1.18792	0.360912	logistic	277891	301	277590	0.217762	FALSE	FALSE
172.11	Melanomas of skin	neoplasms	GRS of 31 urate SNPs	NA	-0.0485195	0.0531891	0.952639	0.361659	logistic	322167	3746	318421	0.218101	FALSE	FALSE
741.4	Joint effusions	musculoskeletal	GRS of 31 urate SNPs	NA	0.0879074	0.0963904	1.09189	0.361772	logistic	308790	1147	307643	0.218216	FALSE	FALSE
569.2	Gastrointestinal complications	digestive	GRS of 31 urate SNPs	NA	-0.146269	0.160457	0.863925	0.361991	logistic	273986	403	273583	0.218063	FALSE	FALSE
738	Other acquired musculoskeletal deformity	musculoskeletal	GRS of 31 urate SNPs	NA	-0.15857	0.173963	0.853363	0.362023	logistic	326967	342	326625	0.218172	FALSE	FALSE
214.1	Lipoma of skin and subcutaneous tissue	neoplasms	GRS of 31 urate SNPs	NA	-0.0481773	0.0529218	0.952965	0.362638	logistic	335917	3775	332142	0.218113	FALSE	FALSE
614.52	Vaginitis and vulvovaginitis	genitourinary	GRS of 31 urate SNPs	NA	-0.154351	0.169633	0.856971	0.362867	logistic	330902	362	330540	0.218081	FALSE	FALSE
195.1	Malignant neoplasm, other	neoplasms	GRS of 31 urate SNPs	NA	-0.0119511	0.0131422	0.98812	0.363156	logistic	332031	84098	247933	0.218143	FALSE	FALSE
426.2	Atrioventricular [AV] block	circulatory system	GRS of 31 urate SNPs	NA	0.312219	0.343565	1.36645	0.363474	logistic	315233	92	315141	0.218143	FALSE	FALSE
530.7	Gastroesophageal laceration-hemorrhage syndrome	digestive	GRS of 31 urate SNPs	NA	0.183492	0.202602	1.20141	0.365107	logistic	306264	260	306004	0.218098	FALSE	FALSE
297	Suicidal ideation or attempt	mental disorders	GRS of 31 urate SNPs	NA	-0.178931	0.197596	0.836164	0.365179	logistic	302341	270	302071	0.218157	FALSE	FALSE
110.13	Dermatophytosis of the body	infectious diseases	GRS of 31 urate SNPs	NA	0.630205	0.696185	1.878	0.365345	logistic	336023	23	336000	0.218165	FALSE	FALSE
202	Cancer of other lymphoid, histiocytic tissue	neoplasms	GRS of 31 urate SNPs	NA	0.0955382	0.105558	1.10025	0.365425	logistic	334845	954	333891	0.21815	FALSE	FALSE
149.3	Cancer of hypopharynx	neoplasms	GRS of 31 urate SNPs	NA	0.46599	0.514994	1.59359	0.365547	logistic	336236	41	336195	0.21814	FALSE	FALSE
758.1	Chromosomal anomalies	congenital anomalies	GRS of 31 urate SNPs	NA	0.445048	0.493996	1.56057	0.367634	logistic	336696	45	336651	0.218163	FALSE	FALSE
204	Leukemia	neoplasms	GRS of 31 urate SNPs	NA	-0.145263	0.162222	0.864795	0.370541	logistic	334285	394	333891	0.218129	FALSE	FALSE
971	Poisoning by drugs primarily affecting the autonomic nervous system	injuries & poisonings	GRS of 31 urate SNPs	NA	0.235547	0.263106	1.2656	0.37065	logistic	315924	155	315769	0.218119	FALSE	FALSE
360.3	Hypotony of eye	sense organs	GRS of 31 urate SNPs	NA	0.652856	0.729547	1.92102	0.370852	logistic	328966	21	328945	0.218092	FALSE	FALSE
350.3	Lack of coordination	neurological	GRS of 31 urate SNPs	NA	-0.16637	0.186527	0.846733	0.372426	logistic	336280	297	335983	0.218165	FALSE	FALSE
647.1	Infections of genitourinary tract during pregnancy	pregnancy complications	GRS of 31 urate SNPs	NA	0.204201	0.229316	1.22654	0.373211	logistic	338082	208	337874	0.218148	FALSE	FALSE
747	Cardiac and circulatory congenital anomalies	congenital anomalies	GRS of 31 urate SNPs	NA	-0.0913819	0.102636	0.912669	0.373278	logistic	336819	992	335827	0.218134	FALSE	FALSE
165	Cancer within the respiratory system	neoplasms	GRS of 31 urate SNPs	NA	-0.0573795	0.0644824	0.944236	0.373548	logistic	338158	2545	335613	0.218141	FALSE	FALSE
618.5	Prolapse of vaginal vault after hysterectomy	genitourinary	GRS of 31 urate SNPs	NA	-0.143071	0.160813	0.866693	0.373643	logistic	328907	405	328502	0.218213	FALSE	FALSE
602	Other disorders of prostate	genitourinary	GRS of 31 urate SNPs	NA	0.087631	0.0986643	1.09159	0.374447	logistic	321056	1098	319958	0.218084	FALSE	FALSE
528.41	Cyst of the salivary gland	digestive	GRS of 31 urate SNPs	NA	-0.34221	0.386741	0.710199	0.376234	logistic	333625	68	333557	0.218104	FALSE	FALSE
429.3	Symptoms involving cardiovascular system	circulatory system	GRS of 31 urate SNPs	NA	-0.224014	0.254941	0.799304	0.379569	logistic	333168	158	333010	0.218039	FALSE	FALSE
797.1	Cardiogenic shock	symptoms	GRS of 31 urate SNPs	NA	0.320063	0.365102	1.37721	0.380683	logistic	338125	81	338044	0.218144	FALSE	FALSE
728.2	Laxity of ligament or hypermobility syndrome	musculoskeletal	GRS of 31 urate SNPs	NA	-0.151541	0.172888	0.859382	0.380741	logistic	307513	347	307166	0.217997	FALSE	FALSE
740.1	Osteoarthritis; localized	musculoskeletal	GRS of 31 urate SNPs	NA	0.0330062	0.0377692	1.03356	0.382178	logistic	322543	7700	314843	0.218189	FALSE	FALSE
704.2	Hirsutism	dermatologic	GRS of 31 urate SNPs	NA	0.584234	0.669613	1.79362	0.382938	logistic	332805	25	332780	0.218142	FALSE	FALSE
797	Shock	symptoms	GRS of 31 urate SNPs	NA	-0.396296	0.454385	0.672808	0.383122	logistic	338093	49	338044	0.218138	FALSE	FALSE
358.1	Myasthenia gravis	neurological	GRS of 31 urate SNPs	NA	0.226287	0.260066	1.25394	0.38424	logistic	335951	159	335792	0.218124	FALSE	FALSE
426.91	Cardiac pacemaker in situ	circulatory system	GRS of 31 urate SNPs	NA	0.0660162	0.0759821	1.06824	0.384936	logistic	316992	1851	315141	0.218158	FALSE	FALSE
586.11	Small kidney	genitourinary	GRS of 31 urate SNPs	NA	0.235504	0.271372	1.26555	0.385489	logistic	327020	146	326874	0.218087	FALSE	FALSE
750.1	Upper gastrointestinal congenital anomalies	congenital anomalies	GRS of 31 urate SNPs	NA	0.53674	0.619922	1.71042	0.386589	logistic	336368	29	336339	0.218136	FALSE	FALSE
8	Intestinal infection	infectious diseases	GRS of 31 urate SNPs	NA	0.0333939	0.0386019	1.03396	0.386992	logistic	338172	7245	330927	0.21814	FALSE	FALSE
277.5	Other disorders of lipoid metabolism	endocrine/metabolic	GRS of 31 urate SNPs	NA	-0.223404	0.258334	0.799792	0.387157	logistic	302363	154	302209	0.217811	FALSE	FALSE
614.33	Pelvic inflammatory disease, NOS	genitourinary	GRS of 31 urate SNPs	NA	0.0409731	0.0474799	1.04182	0.388161	logistic	335400	4860	330540	0.218113	FALSE	FALSE
401.3	Other hypertensive complications	circulatory system	GRS of 31 urate SNPs	NA	0.25332	0.294101	1.2883	0.389051	logistic	274601	124	274477	0.217579	FALSE	FALSE
714.2	Juvenile rheumatoid arthritis	musculoskeletal	GRS of 31 urate SNPs	NA	-0.455416	0.530223	0.634184	0.390388	logistic	320898	36	320862	0.217655	FALSE	FALSE
694.1	Vitiligo	dermatologic	GRS of 31 urate SNPs	NA	0.393429	0.458778	1.48205	0.391136	logistic	333122	52	333070	0.218089	FALSE	FALSE
859	Complication due to other implant and internal device	injuries & poisonings	GRS of 31 urate SNPs	NA	0.0544443	0.0635498	1.05595	0.391601	logistic	329452	2640	326812	0.218141	FALSE	FALSE
244.1	Secondary hypothyroidism	endocrine/metabolic	GRS of 31 urate SNPs	NA	-0.0925411	0.108146	0.911612	0.392162	logistic	324893	897	323996	0.218083	FALSE	FALSE
191.11	Cancer of brain	neoplasms	GRS of 31 urate SNPs	NA	-0.124159	0.145116	0.883239	0.392228	logistic	336663	493	336170	0.218148	FALSE	FALSE
528.6	Leukoplakia of oral mucosa	digestive	GRS of 31 urate SNPs	NA	-0.174877	0.204506	0.83956	0.392484	logistic	333804	247	333557	0.218101	FALSE	FALSE
427.9	Palpitations	circulatory system	GRS of 31 urate SNPs	NA	0.0496068	0.0583272	1.05086	0.395052	logistic	318282	3141	315141	0.218164	FALSE	FALSE
379.4	Anomalies of pupillary function	sense organs	GRS of 31 urate SNPs	NA	-0.35539	0.419181	0.7009	0.396538	logistic	306340	58	306282	0.218141	FALSE	FALSE
735	Acquired foot deformities	musculoskeletal	GRS of 31 urate SNPs	NA	0.157408	0.185951	1.17047	0.397273	logistic	326935	310	326625	0.218188	FALSE	FALSE
473.4	Voice disturbance	respiratory	GRS of 31 urate SNPs	NA	-0.0919311	0.108614	0.912168	0.39733	logistic	323729	885	322844	0.218136	FALSE	FALSE
572	Ascites (non malignant)	digestive	GRS of 31 urate SNPs	NA	0.0772813	0.0913743	1.08035	0.397683	logistic	331569	1274	330295	0.218186	FALSE	FALSE
947	Urticaria	injuries & poisonings	GRS of 31 urate SNPs	NA	0.160438	0.19024	1.17403	0.399035	logistic	333456	295	333161	0.218119	FALSE	FALSE
276	Disorders of fluid, electrolyte, and acid-base balance	endocrine/metabolic	GRS of 31 urate SNPs	NA	0.600584	0.714072	1.82318	0.400309	logistic	332173	22	332151	0.218112	FALSE	FALSE
600	Hyperplasia of prostate	genitourinary	GRS of 31 urate SNPs	NA	-0.0296762	0.0353345	0.97076	0.400984	logistic	329281	9323	319958	0.218047	FALSE	FALSE
526	Diseases of the jaws	digestive	GRS of 31 urate SNPs	NA	0.0246336	0.0293546	1.02494	0.401374	logistic	337694	12757	324937	0.218141	FALSE	FALSE
145.3	Cancer of major salivary glands	neoplasms	GRS of 31 urate SNPs	NA	0.239598	0.287493	1.27074	0.404617	logistic	336325	130	336195	0.218141	FALSE	FALSE
241	Nontoxic nodular goiter	endocrine/metabolic	GRS of 31 urate SNPs	NA	-0.436978	0.524936	0.645986	0.40516	logistic	324033	37	323996	0.218094	FALSE	FALSE
204.12	Lymphoid leukemia, chronic	neoplasms	GRS of 31 urate SNPs	NA	-0.115263	0.138483	0.891131	0.405225	logistic	334434	543	333891	0.218129	FALSE	FALSE
198.1	Secondary malignancy of lymph nodes	neoplasms	GRS of 31 urate SNPs	NA	-0.0405902	0.048869	0.960223	0.406204	logistic	252411	4478	247933	0.218231	FALSE	FALSE
371	Inflammation of the eye	sense organs	GRS of 31 urate SNPs	NA	0.149955	0.180575	1.16178	0.406294	logistic	330674	329	330345	0.218118	FALSE	FALSE
272.9	Unspecified disorder of lipoid metabolism	endocrine/metabolic	GRS of 31 urate SNPs	NA	0.203652	0.245361	1.22587	0.406533	logistic	309126	178	308948	0.217852	FALSE	FALSE
755	Congenital anomalies of limbs	congenital anomalies	GRS of 31 urate SNPs	NA	-0.558282	0.672673	0.572191	0.406569	logistic	337223	22	337201	0.218157	FALSE	FALSE
618.2	Uterine/Uterovaginal prolapse	genitourinary	GRS of 31 urate SNPs	NA	-0.0411159	0.0495542	0.959718	0.4067	logistic	332914	4412	328502	0.218193	FALSE	FALSE
444.1	Arterial embolism and thrombosis of lower extremity artery	circulatory system	GRS of 31 urate SNPs	NA	0.127286	0.153423	1.13574	0.406741	logistic	331295	452	330843	0.218119	FALSE	FALSE
686.1	Carbuncle and furuncle	dermatologic	GRS of 31 urate SNPs	NA	0.0620962	0.0751467	1.06406	0.408615	logistic	330795	1881	328914	0.218151	FALSE	FALSE
440.1	Atherosclerosis of renal artery	circulatory system	GRS of 31 urate SNPs	NA	0.277385	0.336852	1.31967	0.410245	logistic	330938	95	330843	0.218114	FALSE	FALSE
312	Conduct disorders	mental disorders	GRS of 31 urate SNPs	NA	-0.0882255	0.107152	0.915554	0.4103	logistic	337706	910	336796	0.218144	FALSE	FALSE
627.4	Premenopausal menorrhagia	genitourinary	GRS of 31 urate SNPs	NA	0.173727	0.211083	1.18973	0.410493	logistic	313007	241	312766	0.218061	FALSE	FALSE
742	Derangement of joint, non-traumatic	musculoskeletal	GRS of 31 urate SNPs	NA	0.276629	0.336275	1.31868	0.41072	logistic	307739	96	307643	0.218205	FALSE	FALSE
381.2	Eustachian tube disorders	sense organs	GRS of 31 urate SNPs	NA	-0.206106	0.250556	0.813747	0.410738	logistic	335044	164	334880	0.218122	FALSE	FALSE
401.2	Hypertensive heart and/or renal disease	circulatory system	GRS of 31 urate SNPs	NA	0.571291	0.694865	1.77055	0.410985	logistic	274500	23	274477	0.217576	FALSE	FALSE
395.4	Nonrheumatic pulmonary valve disorders	circulatory system	GRS of 31 urate SNPs	NA	-0.285165	0.34695	0.75189	0.411122	logistic	332879	85	332794	0.218125	FALSE	FALSE
348.9	Other conditions of brain, NOS	neurological	GRS of 31 urate SNPs	NA	-0.145681	0.17726	0.864433	0.411164	logistic	305147	330	304817	0.21805	FALSE	FALSE
626.8	Infertility, female	genitourinary	GRS of 31 urate SNPs	NA	-0.0801905	0.0977938	0.922941	0.412219	logistic	313912	1146	312766	0.21805	FALSE	FALSE
376	Disorders of the orbit	sense organs	GRS of 31 urate SNPs	NA	-0.313588	0.382659	0.73082	0.412503	logistic	306352	70	306282	0.218141	FALSE	FALSE
241.1	Nontoxic uninodular goiter	endocrine/metabolic	GRS of 31 urate SNPs	NA	-0.132614	0.162344	0.875803	0.414002	logistic	324391	395	323996	0.218088	FALSE	FALSE
411.41	Aneurysm and dissection of heart	circulatory system	GRS of 31 urate SNPs	NA	0.109249	0.133788	1.11544	0.414166	logistic	312149	595	311554	0.217799	FALSE	FALSE
433.8	Late effects of cerebrovascular disease	circulatory system	GRS of 31 urate SNPs	NA	0.0841	0.103005	1.08774	0.414232	logistic	330954	1001	329953	0.218038	FALSE	FALSE
227	Benign neoplasm of other endocrine glands and related structures	neoplasms	GRS of 31 urate SNPs	NA	0.293166	0.359263	1.34067	0.414489	logistic	336723	84	336639	0.218127	FALSE	FALSE
627.1	Postmenopausal bleeding	genitourinary	GRS of 31 urate SNPs	NA	-0.0316201	0.0387536	0.968875	0.414543	logistic	320209	7443	312766	0.218018	FALSE	FALSE
972	Poisoning by agents primarily affecting the cardiovascular system	injuries & poisonings	GRS of 31 urate SNPs	NA	-0.205118	0.251516	0.814551	0.414772	logistic	315932	163	315769	0.218108	FALSE	FALSE
242.2	Toxic multinodular goiter	endocrine/metabolic	GRS of 31 urate SNPs	NA	0.320946	0.393866	1.37843	0.415152	logistic	324066	70	323996	0.218099	FALSE	FALSE
224	Benign neoplasm of eye	neoplasms	GRS of 31 urate SNPs	NA	0.37718	0.463212	1.45817	0.41549	logistic	336221	51	336170	0.218159	FALSE	FALSE
574	Cholelithiasis and cholecystitis	digestive	GRS of 31 urate SNPs	NA	-0.146352	0.179811	0.863854	0.415691	logistic	324077	334	323743	0.21815	FALSE	FALSE
758	Chromosomal anomalies and genetic disorders	congenital anomalies	GRS of 31 urate SNPs	NA	-0.30216	0.371431	0.73922	0.41593	logistic	336725	74	336651	0.218157	FALSE	FALSE
732.1	Juvenile osteochondrosis	musculoskeletal	GRS of 31 urate SNPs	NA	-0.200914	0.247005	0.817983	0.415989	logistic	323710	169	323541	0.218189	FALSE	FALSE
455	Hemorrhoids	circulatory system	GRS of 31 urate SNPs	NA	0.0195309	0.024012	1.01972	0.416001	logistic	325428	19521	305907	0.218231	FALSE	FALSE
53.1	Herpes zoster with nervous system complications	infectious diseases	GRS of 31 urate SNPs	NA	0.300872	0.369954	1.35104	0.416064	logistic	333514	79	333435	0.21811	FALSE	FALSE
800	Fracture of lower limb	injuries & poisonings	GRS of 31 urate SNPs	NA	-0.0541579	0.0666588	0.947283	0.416525	logistic	323196	2379	320817	0.218161	FALSE	FALSE
276.1	Electrolyte imbalance	endocrine/metabolic	GRS of 31 urate SNPs	NA	-0.258776	0.318967	0.771996	0.417198	logistic	332252	101	332151	0.218106	FALSE	FALSE
353.1	Nerve plexus lesions	neurological	GRS of 31 urate SNPs	NA	-0.27665	0.341204	0.75832	0.417477	logistic	326249	88	326161	0.218208	FALSE	FALSE
560.3	Peritoneal or intestinal adhesions	digestive	GRS of 31 urate SNPs	NA	-0.0993284	0.122555	0.905445	0.417662	logistic	283399	694	282705	0.218119	FALSE	FALSE
295.2	Paranoid disorders	mental disorders	GRS of 31 urate SNPs	NA	-0.226267	0.279505	0.797505	0.418211	logistic	302202	131	302071	0.218155	FALSE	FALSE
526.9	Jaw disease NOS	digestive	GRS of 31 urate SNPs	NA	0.023718	0.0293821	1.024	0.419537	logistic	337669	12732	324937	0.218139	FALSE	FALSE
598	Abnormal findings on examination of urine	genitourinary	GRS of 31 urate SNPs	NA	0.0508001	0.0629584	1.05211	0.419734	logistic	338172	2694	335478	0.21814	FALSE	FALSE
256	Ovarian dysfunction	endocrine/metabolic	GRS of 31 urate SNPs	NA	0.466031	0.577655	1.59366	0.419803	logistic	335290	33	335257	0.218155	FALSE	FALSE
385.5	Tympanosclerosis and middle ear disease related to otitis media	sense organs	GRS of 31 urate SNPs	NA	-0.185536	0.230156	0.830659	0.420167	logistic	335075	195	334880	0.218122	FALSE	FALSE
737	Curvature of spine	musculoskeletal	GRS of 31 urate SNPs	NA	0.0554325	0.0689054	1.057	0.421124	logistic	328874	2249	326625	0.218195	FALSE	FALSE
642.1	Preeclampsia and eclampsia	pregnancy complications	GRS of 31 urate SNPs	NA	0.166091	0.20648	1.18068	0.421171	logistic	337507	254	337253	0.218143	FALSE	FALSE
760	Back pain	symptoms	GRS of 31 urate SNPs	NA	0.0277623	0.0346474	1.02815	0.422968	logistic	338172	9066	329106	0.21814	FALSE	FALSE
771.1	Swelling of limb	symptoms	GRS of 31 urate SNPs	NA	0.0425271	0.0531508	1.04344	0.423641	logistic	337495	3800	333695	0.218131	FALSE	FALSE
740.11	Osteoarthrosis, localized, primary	musculoskeletal	GRS of 31 urate SNPs	NA	-0.0308378	0.0386319	0.969633	0.424728	logistic	322222	7379	314843	0.21813	FALSE	FALSE
394.2	Mitral valve disease	circulatory system	GRS of 31 urate SNPs	NA	0.0524246	0.0657427	1.05382	0.425207	logistic	335264	2470	332794	0.218149	FALSE	FALSE
569.1	Toxic gastroenteritis and colitis	digestive	GRS of 31 urate SNPs	NA	-0.235057	0.294808	0.790526	0.425263	logistic	273701	118	273583	0.218068	FALSE	FALSE
610.4	Benign neoplasm of breast	genitourinary	GRS of 31 urate SNPs	NA	-0.0756009	0.0948333	0.927186	0.425336	logistic	333530	1172	332358	0.218138	FALSE	FALSE
575.9	Nonspecific abnormal findings on radiological and other examination of biliary tract	digestive	GRS of 31 urate SNPs	NA	0.154265	0.19455	1.1668	0.427817	logistic	324025	282	323743	0.218157	FALSE	FALSE
194	Cancer of other endocrine glands	neoplasms	GRS of 31 urate SNPs	NA	0.25245	0.318532	1.28718	0.428045	logistic	336745	106	336639	0.218127	FALSE	FALSE
275.3	Disorders of magnesium metabolism	endocrine/metabolic	GRS of 31 urate SNPs	NA	0.15262	0.192713	1.16488	0.428386	logistic	336727	287	336440	0.218124	FALSE	FALSE
750.13	Congenital anomalies of mouth/tongue	congenital anomalies	GRS of 31 urate SNPs	NA	0.198064	0.251244	1.21904	0.4305	logistic	336508	169	336339	0.218139	FALSE	FALSE
418.1	Precordial pain	circulatory system	GRS of 31 urate SNPs	NA	0.0475555	0.0605473	1.0487	0.432203	logistic	315614	2916	312698	0.218136	FALSE	FALSE
293.1	Swelling, mass, or lump in head and neck [Space-occupying lesion, intracranial NOS]	mental disorders	GRS of 31 urate SNPs	NA	-0.0924965	0.117934	0.911652	0.432859	logistic	336475	751	335724	0.218174	FALSE	FALSE
191.1	Cancer of brain and nervous system	neoplasms	GRS of 31 urate SNPs	NA	-0.247346	0.315847	0.780871	0.433557	logistic	336273	103	336170	0.218153	FALSE	FALSE
378.1	Strabismus (not specified as paralytic)	sense organs	GRS of 31 urate SNPs	NA	0.0951254	0.121565	1.0998	0.433917	logistic	307002	720	306282	0.218156	FALSE	FALSE
646	Other complications of pregnancy NEC	pregnancy complications	GRS of 31 urate SNPs	NA	0.0617983	0.0791419	1.06375	0.434888	logistic	338172	1837	336335	0.21814	FALSE	FALSE
580.2	Nephrotic syndrome without mention of glomerulonephritis	genitourinary	GRS of 31 urate SNPs	NA	0.131401	0.168361	1.14042	0.435114	logistic	327250	376	326874	0.218089	FALSE	FALSE
733.2	Cyst of bone	musculoskeletal	GRS of 31 urate SNPs	NA	0.161456	0.206881	1.17522	0.435139	logistic	323791	250	323541	0.218201	FALSE	FALSE
370.3	Keratoconjunctivitis	sense organs	GRS of 31 urate SNPs	NA	-0.550745	0.706243	0.57652	0.435494	logistic	330365	20	330345	0.218108	FALSE	FALSE
277.4	Disorders of bilirubin excretion	endocrine/metabolic	GRS of 31 urate SNPs	NA	-0.144439	0.185632	0.865508	0.436514	logistic	302509	300	302209	0.217809	FALSE	FALSE
535	Gastritis and duodenitis	digestive	GRS of 31 urate SNPs	NA	0.0219841	0.0283015	1.02223	0.437286	logistic	327090	13892	313198	0.21808	FALSE	FALSE
276.41	Acidosis	endocrine/metabolic	GRS of 31 urate SNPs	NA	0.0878266	0.113206	1.0918	0.437859	logistic	332979	828	332151	0.218121	FALSE	FALSE
528.4	Cysts of oral soft tissues	digestive	GRS of 31 urate SNPs	NA	-0.435448	0.561793	0.646975	0.438279	logistic	333589	32	333557	0.218106	FALSE	FALSE
803	Fracture of upper limb	injuries & poisonings	GRS of 31 urate SNPs	NA	-0.104192	0.134752	0.901052	0.439395	logistic	321393	576	320817	0.21817	FALSE	FALSE
516.1	Hemoptysis	respiratory	GRS of 31 urate SNPs	NA	-0.0615122	0.0795677	0.940341	0.439475	logistic	338105	1660	336445	0.218144	FALSE	FALSE
350.1	Abnormal involuntary movements	neurological	GRS of 31 urate SNPs	NA	-0.09467	0.122502	0.909673	0.439637	logistic	336678	695	335983	0.218163	FALSE	FALSE
727.5	Rupture of synovium	musculoskeletal	GRS of 31 urate SNPs	NA	-0.113155	0.146467	0.893012	0.439781	logistic	307652	486	307166	0.217996	FALSE	FALSE
251.1	Hypoglycemia	endocrine/metabolic	GRS of 31 urate SNPs	NA	-0.0905906	0.117404	0.913392	0.440344	logistic	320473	758	319715	0.218012	FALSE	FALSE
377.1	Optic atrophy	sense organs	GRS of 31 urate SNPs	NA	0.352161	0.4564	1.42214	0.440348	logistic	306334	52	306282	0.218147	FALSE	FALSE
395.1	Nonrheumatic mitral valve disorders	circulatory system	GRS of 31 urate SNPs	NA	0.051482	0.0668106	1.05283	0.440964	logistic	335185	2391	332794	0.218148	FALSE	FALSE
394.3	Aortic valve disease	circulatory system	GRS of 31 urate SNPs	NA	0.0774243	0.10048	1.0805	0.440976	logistic	333847	1053	332794	0.218141	FALSE	FALSE
626.2	Dysmenorrhea	genitourinary	GRS of 31 urate SNPs	NA	0.0658476	0.0859814	1.06806	0.443774	logistic	314235	1469	312766	0.218075	FALSE	FALSE
443.7	Peripheral angiopathy in diseases classified elsewhere	circulatory system	GRS of 31 urate SNPs	NA	0.146022	0.190746	1.15722	0.443954	logistic	331137	294	330843	0.218116	FALSE	FALSE
136	Other infectious and parasitic diseases	infectious diseases	GRS of 31 urate SNPs	NA	-0.133922	0.17504	0.874658	0.444214	logistic	337963	339	337624	0.218155	FALSE	FALSE
189.12	Malignant neoplasm of renal pelvis	neoplasms	GRS of 31 urate SNPs	NA	-0.273453	0.357791	0.760748	0.4447	logistic	334581	80	334501	0.218124	FALSE	FALSE
471	Nasal polyps	respiratory	GRS of 31 urate SNPs	NA	0.0478087	0.062631	1.04897	0.44526	logistic	325559	2715	322844	0.21817	FALSE	FALSE
599.4	Urinary incontinence	genitourinary	GRS of 31 urate SNPs	NA	-0.0301525	0.0395198	0.970298	0.44548	logistic	259178	7108	252070	0.217962	FALSE	FALSE
172.1	Melanomas of skin, dx or hx	neoplasms	GRS of 31 urate SNPs	NA	-0.120613	0.158129	0.886377	0.445612	logistic	318838	417	318421	0.218122	FALSE	FALSE
433.3	Cerebral ischemia	circulatory system	GRS of 31 urate SNPs	NA	-0.0901989	0.118845	0.913749	0.447874	logistic	330692	739	329953	0.218015	FALSE	FALSE
8.7	Intestinal infection due to protozoa	infectious diseases	GRS of 31 urate SNPs	NA	-0.367353	0.484884	0.692565	0.448684	logistic	330970	43	330927	0.2181	FALSE	FALSE
716.2	Unspecified monoarthritis	musculoskeletal	GRS of 31 urate SNPs	NA	0.0226686	0.0299472	1.02293	0.449078	logistic	290417	12827	277590	0.217767	FALSE	FALSE
709.5	Dermatomyositis	dermatologic	GRS of 31 urate SNPs	NA	-0.384193	0.510235	0.681	0.451466	logistic	245999	39	245960	0.217599	FALSE	FALSE
654.1	Abnormality of organs and soft tissues of pelvis complicating pregnancy, childbirth, or the puerperium	pregnancy complications	GRS of 31 urate SNPs	NA	0.388965	0.519018	1.47545	0.453602	logistic	336946	41	336905	0.218171	FALSE	FALSE
741.2	Stiffness of joint	musculoskeletal	GRS of 31 urate SNPs	NA	-0.106474	0.142548	0.898998	0.455104	logistic	308156	513	307643	0.218192	FALSE	FALSE
333.3	Tics and choreas	neurological	GRS of 31 urate SNPs	NA	-0.473015	0.633763	0.623121	0.45545	logistic	304842	25	304817	0.218055	FALSE	FALSE
938.2	Chronic dermatitis due to solar radiation	injuries & poisonings	GRS of 31 urate SNPs	NA	-0.167331	0.224441	0.845919	0.455941	logistic	333367	206	333161	0.218107	FALSE	FALSE
429.1	Heart transplant/surgery	circulatory system	GRS of 31 urate SNPs	NA	-0.326436	0.438325	0.72149	0.456431	logistic	333063	53	333010	0.218042	FALSE	FALSE
747.11	Cardiac shunt/ heart septal defect	congenital anomalies	GRS of 31 urate SNPs	NA	0.109396	0.147253	1.1156	0.457536	logistic	336318	491	335827	0.218154	FALSE	FALSE
585.1	Acute renal failure	genitourinary	GRS of 31 urate SNPs	NA	0.0401293	0.0540745	1.04095	0.45802	logistic	330563	3689	326874	0.218107	FALSE	FALSE
426.8	Other cardiac conduction disorders	circulatory system	GRS of 31 urate SNPs	NA	0.350615	0.472948	1.41994	0.458488	logistic	315190	49	315141	0.218141	FALSE	FALSE
527.2	Sialoadenitis	digestive	GRS of 31 urate SNPs	NA	-0.141113	0.190363	0.868391	0.458524	logistic	333844	287	333557	0.218102	FALSE	FALSE
741.3	Difficulty in walking	musculoskeletal	GRS of 31 urate SNPs	NA	-0.213587	0.28824	0.807682	0.458691	logistic	307767	124	307643	0.218195	FALSE	FALSE
427	Cardiac dysrhythmias	circulatory system	GRS of 31 urate SNPs	NA	-0.140002	0.189485	0.869356	0.459994	logistic	315432	291	315141	0.218135	FALSE	FALSE
496.21	Obstructive chronic bronchitis	respiratory	GRS of 31 urate SNPs	NA	0.0521833	0.0706897	1.05357	0.460391	logistic	313086	2136	310950	0.218177	FALSE	FALSE
591	Urinary tract infection	genitourinary	GRS of 31 urate SNPs	NA	0.0243425	0.0329885	1.02464	0.460571	logistic	323443	10073	313370	0.218138	FALSE	FALSE
289.4	Lymphadenitis	hematopoietic	GRS of 31 urate SNPs	NA	-0.0512284	0.0697973	0.950062	0.462973	logistic	334069	2161	331908	0.21818	FALSE	FALSE
81	Infection/inflammation of internal prosthetic device; implant; and graft	infectious diseases	GRS of 31 urate SNPs	NA	-0.0531581	0.0724613	0.94823	0.463188	logistic	334807	2003	332804	0.218128	FALSE	FALSE
401.22	Hypertensive chronic kidney disease	circulatory system	GRS of 31 urate SNPs	NA	0.0680817	0.0928434	1.07045	0.463378	logistic	275719	1242	274477	0.217587	FALSE	FALSE
750.15	Congenital anomalies of stomach	congenital anomalies	GRS of 31 urate SNPs	NA	-0.399487	0.545242	0.670664	0.463755	logistic	336373	34	336339	0.218132	FALSE	FALSE
556	Ulceration of the lower GI tract	digestive	GRS of 31 urate SNPs	NA	-0.127163	0.173637	0.88059	0.463957	logistic	283049	344	282705	0.218123	FALSE	FALSE
696.41	Psoriasis vulgaris	dermatologic	GRS of 31 urate SNPs	NA	-0.0641906	0.0878541	0.937826	0.464993	logistic	320179	1362	318817	0.217599	FALSE	FALSE
560.2	Impaction of intestine	digestive	GRS of 31 urate SNPs	NA	-0.163907	0.224823	0.848821	0.465974	logistic	282911	206	282705	0.218125	FALSE	FALSE
733.6	Costochondritis	musculoskeletal	GRS of 31 urate SNPs	NA	-0.234677	0.322804	0.790826	0.467229	logistic	323640	99	323541	0.218191	FALSE	FALSE
465.4	Acute laryngitis and tracheitis	respiratory	GRS of 31 urate SNPs	NA	-0.202462	0.278747	0.816717	0.467637	logistic	335872	133	335739	0.218137	FALSE	FALSE
366.1	Nonsenile Cataract	sense organs	GRS of 31 urate SNPs	NA	-0.311039	0.42913	0.732686	0.468567	logistic	321597	55	321542	0.218178	FALSE	FALSE
277.51	Lipoprotein disorders	endocrine/metabolic	GRS of 31 urate SNPs	NA	0.36232	0.501327	1.43666	0.469851	logistic	302252	43	302209	0.217819	FALSE	FALSE
589	Abnormal results of function study of kidney	genitourinary	GRS of 31 urate SNPs	NA	0.240678	0.334297	1.27211	0.471554	logistic	326970	96	326874	0.218086	FALSE	FALSE
155	Cancer of liver and intrahepatic bile duct	neoplasms	GRS of 31 urate SNPs	NA	-0.143683	0.200069	0.866163	0.472655	logistic	324795	259	324536	0.218251	FALSE	FALSE
174	Breast cancer	neoplasms	GRS of 31 urate SNPs	NA	-0.0596193	0.0830255	0.942123	0.472705	logistic	315633	1537	314096	0.21815	FALSE	FALSE
275.5	Disorders of calcium/phosphorus metabolism	endocrine/metabolic	GRS of 31 urate SNPs	NA	-0.0780997	0.108931	0.924872	0.473395	logistic	337322	882	336440	0.218108	FALSE	FALSE
339	Other headache syndromes	neurological	GRS of 31 urate SNPs	NA	0.0297034	0.041497	1.03015	0.474117	logistic	336274	6254	330020	0.218139	FALSE	FALSE
458.1	Orthostatic hypotension	circulatory system	GRS of 31 urate SNPs	NA	0.0720964	0.100773	1.07476	0.474342	logistic	231673	1051	230622	0.217531	FALSE	FALSE
427.1	Paroxysmal tachycardia, unspecified	circulatory system	GRS of 31 urate SNPs	NA	-0.221712	0.310156	0.801146	0.474707	logistic	315248	107	315141	0.218136	FALSE	FALSE
800.4	Fracture of patella	injuries & poisonings	GRS of 31 urate SNPs	NA	0.0930673	0.130426	1.09754	0.475495	logistic	321442	625	320817	0.218186	FALSE	FALSE
611.1	Abnormal mammogram	genitourinary	GRS of 31 urate SNPs	NA	-0.328909	0.461473	0.719709	0.476009	logistic	332406	48	332358	0.218148	FALSE	FALSE
601	Inflammatory diseases of prostate	genitourinary	GRS of 31 urate SNPs	NA	-0.243446	0.342591	0.783922	0.47733	logistic	320047	89	319958	0.218066	FALSE	FALSE
716.1	Unspecified polyarthropathy or polyarthritis	musculoskeletal	GRS of 31 urate SNPs	NA	0.0441746	0.0622238	1.04516	0.477747	logistic	280413	2823	277590	0.217774	FALSE	FALSE
278	Overweight, obesity and other hyperalimentation	endocrine/metabolic	GRS of 31 urate SNPs	NA	0.313047	0.442276	1.36759	0.479063	logistic	329316	58	329258	0.218181	FALSE	FALSE
250.21	Type 2 diabetes with ketoacidosis	endocrine/metabolic	GRS of 31 urate SNPs	NA	-0.256391	0.362361	0.773839	0.47922	logistic	321786	78	321708	0.218014	FALSE	FALSE
334.2	Anterior horn cell disease	neurological	GRS of 31 urate SNPs	NA	-0.166494	0.23551	0.846628	0.479597	logistic	305004	187	304817	0.218052	FALSE	FALSE
280.1	Iron deficiency anemias, unspecified or not due to blood loss	hematopoietic	GRS of 31 urate SNPs	NA	0.030079	0.0425995	1.03054	0.480133	logistic	328802	5939	322863	0.218119	FALSE	FALSE
728	Disorders of muscle, ligament, and fascia	musculoskeletal	GRS of 31 urate SNPs	NA	0.168153	0.238275	1.18312	0.480369	logistic	307354	188	307166	0.21801	FALSE	FALSE
736	Other acquired deformities of limbs	musculoskeletal	GRS of 31 urate SNPs	NA	0.0683257	0.0968338	1.07071	0.480438	logistic	327758	1133	326625	0.21819	FALSE	FALSE
586.2	Cyst of kidney, acquired	genitourinary	GRS of 31 urate SNPs	NA	0.0714972	0.101426	1.07412	0.480861	logistic	327906	1032	326874	0.218094	FALSE	FALSE
568.1	Peritoneal adhesions (postoperative) (postinfection)	digestive	GRS of 31 urate SNPs	NA	0.0455555	0.0647516	1.04661	0.481717	logistic	276130	2547	273583	0.218092	FALSE	FALSE
994.2	Sepsis	injuries & poisonings	GRS of 31 urate SNPs	NA	-0.0458311	0.065215	0.955203	0.4822	logistic	338172	2484	335688	0.21814	FALSE	FALSE
296.1	Bipolar	mental disorders	GRS of 31 urate SNPs	NA	-0.077659	0.110511	0.92528	0.482228	logistic	302926	855	302071	0.218149	FALSE	FALSE
981	Toxic effect of (non-ethyl) alcohol and petroleum and other solvents	injuries & poisonings	GRS of 31 urate SNPs	NA	0.178156	0.253546	1.19501	0.482269	logistic	337076	166	336910	0.218136	FALSE	FALSE
771	Musculoskeletal symptoms referable to limbs	symptoms	GRS of 31 urate SNPs	NA	0.0857859	0.122201	1.08957	0.482675	logistic	334406	711	333695	0.218115	FALSE	FALSE
579.2	Splenomegaly	digestive	GRS of 31 urate SNPs	NA	0.123889	0.176551	1.13189	0.482857	logistic	319055	341	318714	0.218036	FALSE	FALSE
649.1	Diabetes or abnormal glucose tolerance complicating pregnancy	pregnancy complications	GRS of 31 urate SNPs	NA	-0.177358	0.252774	0.83748	0.4829	logistic	338081	166	337915	0.218132	FALSE	FALSE
204.22	Myeloid leukemia, chronic	neoplasms	GRS of 31 urate SNPs	NA	-0.189418	0.271419	0.82744	0.485251	logistic	334031	140	333891	0.218133	FALSE	FALSE
803.3	Fracture of clavicle or scapula	injuries & poisonings	GRS of 31 urate SNPs	NA	-0.0633692	0.091004	0.938597	0.48622	logistic	322081	1264	320817	0.218166	FALSE	FALSE
706.1	Acne	dermatologic	GRS of 31 urate SNPs	NA	-0.283803	0.409011	0.752915	0.48776	logistic	330264	61	330203	0.218135	FALSE	FALSE
379.9	Pain, swelling or discharge of eye	sense organs	GRS of 31 urate SNPs	NA	-0.190856	0.275855	0.826251	0.489018	logistic	306418	136	306282	0.21814	FALSE	FALSE
270.32	Paraproteinemia	endocrine/metabolic	GRS of 31 urate SNPs	NA	0.156284	0.226035	1.16916	0.489306	logistic	337747	209	337538	0.218142	FALSE	FALSE
270.35	Macroglobulinemia	endocrine/metabolic	GRS of 31 urate SNPs	NA	0.297437	0.430526	1.3464	0.489648	logistic	337596	58	337538	0.218139	FALSE	FALSE
696.4	Psoriasis	dermatologic	GRS of 31 urate SNPs	NA	-0.0624424	0.090469	0.939467	0.490064	logistic	320101	1284	318817	0.2176	FALSE	FALSE
281.11	Pernicious anemia	hematopoietic	GRS of 31 urate SNPs	NA	0.0908015	0.13175	1.09505	0.490702	logistic	323476	613	322863	0.2181	FALSE	FALSE
359.2	Myopathy	neurological	GRS of 31 urate SNPs	NA	0.0700573	0.101678	1.07257	0.490815	logistic	336818	1026	335792	0.21813	FALSE	FALSE
614.32	Chronic inflammatory pelvic disease	genitourinary	GRS of 31 urate SNPs	NA	0.121183	0.176402	1.12883	0.492102	logistic	330883	343	330540	0.218095	FALSE	FALSE
669	Complications of labor and delivery NEC	pregnancy complications	GRS of 31 urate SNPs	NA	0.0301919	0.043972	1.03065	0.492324	logistic	338172	7518	330654	0.21814	FALSE	FALSE
198.7	Secondary malignant neoplasm of skin	neoplasms	GRS of 31 urate SNPs	NA	0.181728	0.26485	1.19929	0.492615	logistic	248085	152	247933	0.218264	FALSE	FALSE
942	Infusion and transfusion reaction	injuries & poisonings	GRS of 31 urate SNPs	NA	0.238426	0.347739	1.26925	0.492936	logistic	333250	89	333161	0.218115	FALSE	FALSE
627.5	Premature menopause and other ovarian failure	genitourinary	GRS of 31 urate SNPs	NA	0.36819	0.537445	1.44512	0.493296	logistic	312804	38	312766	0.218057	FALSE	FALSE
619	Noninflammatory female genital disorders	genitourinary	GRS of 31 urate SNPs	NA	0.0127064	0.0185881	1.01279	0.494241	logistic	338072	39399	298673	0.218145	FALSE	FALSE
290.12	Dementia with cerebral degenerations	mental disorders	GRS of 31 urate SNPs	NA	0.342606	0.501671	1.40861	0.494651	logistic	332844	43	332801	0.218111	FALSE	FALSE
441	Vascular insufficiency of intestine	circulatory system	GRS of 31 urate SNPs	NA	-0.130764	0.191488	0.877425	0.494681	logistic	331127	284	330843	0.218105	FALSE	FALSE
759.1	Anomalies of endocrine glands, congenital	congenital anomalies	GRS of 31 urate SNPs	NA	0.251568	0.36842	1.28604	0.494714	logistic	336730	79	336651	0.218163	FALSE	FALSE
427.11	Paroxysmal supraventricular tachycardia	circulatory system	GRS of 31 urate SNPs	NA	0.0503659	0.0737921	1.05166	0.494899	logistic	317093	1952	315141	0.218154	FALSE	FALSE
41.4	E. coli	infectious diseases	GRS of 31 urate SNPs	NA	0.0474904	0.0697963	1.04864	0.496242	logistic	327930	2185	325745	0.218069	FALSE	FALSE
516	Abnormal sputum	respiratory	GRS of 31 urate SNPs	NA	-0.215205	0.316351	0.806376	0.496333	logistic	336548	103	336445	0.218152	FALSE	FALSE
378.2	Nystagmus and other irregular eye movements	sense organs	GRS of 31 urate SNPs	NA	0.167841	0.247202	1.18275	0.497162	logistic	306457	175	306282	0.218149	FALSE	FALSE
300.1	Anxiety disorder	mental disorders	GRS of 31 urate SNPs	NA	0.0336989	0.0496589	1.03427	0.497387	logistic	306420	4349	302071	0.218183	FALSE	FALSE
528.7	Sialolithiasis	digestive	GRS of 31 urate SNPs	NA	-0.133598	0.197617	0.874942	0.499014	logistic	333823	266	333557	0.218103	FALSE	FALSE
701.1	Keratoderma, acquired	dermatologic	GRS of 31 urate SNPs	NA	-0.267982	0.39686	0.764922	0.499514	logistic	334124	65	334059	0.218156	FALSE	FALSE
381.11	Suppurative and unspecified otitis media	sense organs	GRS of 31 urate SNPs	NA	-0.083566	0.123822	0.91983	0.499747	logistic	335562	682	334880	0.218121	FALSE	FALSE
613.5	Mastodynia	genitourinary	GRS of 31 urate SNPs	NA	-0.290762	0.431462	0.747694	0.500376	logistic	333639	55	333584	0.218138	FALSE	FALSE
443.9	Peripheral vascular disease, unspecified	circulatory system	GRS of 31 urate SNPs	NA	-0.0480022	0.0714706	0.953132	0.501816	logistic	332922	2079	330843	0.218102	FALSE	FALSE
38.2	Gram positive septicemia	infectious diseases	GRS of 31 urate SNPs	NA	0.11026	0.164469	1.11657	0.502601	logistic	326138	393	325745	0.218061	FALSE	FALSE
380	Disorders of external ear	sense organs	GRS of 31 urate SNPs	NA	-0.0630809	0.0941277	0.938868	0.502754	logistic	338159	1182	336977	0.218139	FALSE	FALSE
117.4	Aspergillosis	infectious diseases	GRS of 31 urate SNPs	NA	-0.189552	0.283127	0.82733	0.503181	logistic	336129	129	336000	0.218159	FALSE	FALSE
70	Viral hepatitis	infectious diseases	GRS of 31 urate SNPs	NA	-0.0951261	0.142228	0.909258	0.503604	logistic	333950	515	333435	0.2181	FALSE	FALSE
375	Disorders of lacrimal system	sense organs	GRS of 31 urate SNPs	NA	-0.0599156	0.0896915	0.941844	0.504121	logistic	307594	1312	306282	0.218133	FALSE	FALSE
622.2	Mucous polyp of cervix	genitourinary	GRS of 31 urate SNPs	NA	0.0410941	0.0617835	1.04195	0.505967	logistic	330742	2823	327919	0.21813	FALSE	FALSE
989	Toxic effect of other substances, chiefly nonmedicinal as to source	injuries & poisonings	GRS of 31 urate SNPs	NA	0.0630763	0.0949235	1.06511	0.506373	logistic	338087	1177	336910	0.218144	FALSE	FALSE
337	Disorders of the autonomic nervous system	neurological	GRS of 31 urate SNPs	NA	-0.169542	0.25528	0.844051	0.506601	logistic	304976	159	304817	0.218053	FALSE	FALSE
592	Cystitis and urethritis	genitourinary	GRS of 31 urate SNPs	NA	0.234316	0.353815	1.26404	0.507807	logistic	313457	87	313370	0.218096	FALSE	FALSE
622	Polyp of female genital organs	genitourinary	GRS of 31 urate SNPs	NA	0.102044	0.154462	1.10743	0.50884	logistic	328372	453	327919	0.218125	FALSE	FALSE
272	Disorders of lipoid metabolism	endocrine/metabolic	GRS of 31 urate SNPs	NA	-0.333069	0.504774	0.716721	0.509358	logistic	308989	41	308948	0.217845	FALSE	FALSE
362.4	Retinal vascular changes and abnomalities	sense organs	GRS of 31 urate SNPs	NA	0.081816	0.124057	1.08526	0.509574	logistic	328884	691	328193	0.218107	FALSE	FALSE
577.1	Acute pancreatitis	digestive	GRS of 31 urate SNPs	NA	-0.0608954	0.0927632	0.940922	0.511528	logistic	337545	1220	336325	0.218146	FALSE	FALSE
442.8	Aneurysm of other specified artery	circulatory system	GRS of 31 urate SNPs	NA	0.164569	0.250746	1.17888	0.51162	logistic	331013	170	330843	0.218114	FALSE	FALSE
740.9	Osteoarthrosis NOS	musculoskeletal	GRS of 31 urate SNPs	NA	-0.0217952	0.033224	0.978441	0.51182	logistic	324898	10055	314843	0.218122	FALSE	FALSE
79	Viral infection	infectious diseases	GRS of 31 urate SNPs	NA	0.0369421	0.0563405	1.03763	0.512021	logistic	336793	3358	333435	0.218127	FALSE	FALSE
805	Fracture of vertebral column without mention of spinal cord injury	injuries & poisonings	GRS of 31 urate SNPs	NA	-0.0645838	0.0985595	0.937458	0.51229	logistic	321896	1079	320817	0.218167	FALSE	FALSE
626.14	Irregular menstrual bleeding	genitourinary	GRS of 31 urate SNPs	NA	0.0385251	0.0588281	1.03928	0.512547	logistic	315928	3162	312766	0.218075	FALSE	FALSE
300.4	Dysthymic disorder	mental disorders	GRS of 31 urate SNPs	NA	-0.315993	0.482539	0.729064	0.512561	logistic	302115	44	302071	0.218158	FALSE	FALSE
362.8	Retinal hemorrhage/ischemia	sense organs	GRS of 31 urate SNPs	NA	-0.223219	0.341673	0.79994	0.513555	logistic	328281	88	328193	0.218096	FALSE	FALSE
573.9	Abnormal serum enzyme levels	digestive	GRS of 31 urate SNPs	NA	-0.159814	0.244998	0.852303	0.514204	logistic	330468	173	330295	0.218168	FALSE	FALSE
303.3	Psychogenic disorder	mental disorders	GRS of 31 urate SNPs	NA	-0.0824946	0.127053	0.920816	0.51615	logistic	302718	647	302071	0.218152	FALSE	FALSE
626.12	Excessive or frequent menstruation	genitourinary	GRS of 31 urate SNPs	NA	0.0244658	0.0378644	1.02477	0.518188	logistic	320824	8058	312766	0.218108	FALSE	FALSE
580.32	Nephritis and nephropathy with pathological lesion	genitourinary	GRS of 31 urate SNPs	NA	0.0707332	0.109694	1.07329	0.519041	logistic	327759	885	326874	0.218091	FALSE	FALSE
623	Hypertrophy of female genital organs	genitourinary	GRS of 31 urate SNPs	NA	-0.0647514	0.100579	0.9373	0.519713	logistic	328970	1051	327919	0.218103	FALSE	FALSE
751.1	Congenital anomalies of genital organs	congenital anomalies	GRS of 31 urate SNPs	NA	0.0864937	0.134353	1.09034	0.51972	logistic	336927	588	336339	0.218141	FALSE	FALSE
364.4	Corneal degenerations	sense organs	GRS of 31 urate SNPs	NA	0.213059	0.330972	1.23746	0.519745	logistic	329043	98	328945	0.218093	FALSE	FALSE
588	Disorders resulting from impaired renal function	genitourinary	GRS of 31 urate SNPs	NA	0.232995	0.361999	1.26237	0.519813	logistic	326956	82	326874	0.218085	FALSE	FALSE
694	Dyschromia and Vitiligo	dermatologic	GRS of 31 urate SNPs	NA	-0.415366	0.650326	0.660099	0.523015	logistic	333094	24	333070	0.218085	FALSE	FALSE
480.12	Pseudomonal pneumonia	respiratory	GRS of 31 urate SNPs	NA	0.241028	0.377471	1.27256	0.523126	logistic	329416	75	329341	0.21814	FALSE	FALSE
430	Intracranial hemorrhage	circulatory system	GRS of 31 urate SNPs	NA	0.153223	0.240592	1.16558	0.524219	logistic	330137	184	329953	0.218029	FALSE	FALSE
352.2	Facial nerve disorders [CN7]	neurological	GRS of 31 urate SNPs	NA	0.0773598	0.122074	1.08043	0.526267	logistic	326873	712	326161	0.21822	FALSE	FALSE
627.2	Symptomatic menopause	genitourinary	GRS of 31 urate SNPs	NA	0.162976	0.259008	1.17701	0.529198	logistic	312926	160	312766	0.218059	FALSE	FALSE
259.2	Carcinoid syndrome	endocrine/metabolic	GRS of 31 urate SNPs	NA	-0.328812	0.525192	0.719779	0.531263	logistic	335294	37	335257	0.218151	FALSE	FALSE
499	Cystic fibrosis	respiratory	GRS of 31 urate SNPs	NA	0.439104	0.703305	1.55132	0.532402	logistic	338172	22	338150	0.21814	FALSE	FALSE
635.3	Placenta previa and abruptio placenta	pregnancy complications	GRS of 31 urate SNPs	NA	0.0645574	0.103717	1.06669	0.533655	logistic	332634	1048	331586	0.218114	FALSE	FALSE
709.4	Polymyositis	dermatologic	GRS of 31 urate SNPs	NA	0.351439	0.565186	1.42111	0.534066	logistic	245994	34	245960	0.217604	FALSE	FALSE
963.1	Antineoplastic and immunosuppressive drugs causing adverse effects	injuries & poisonings	GRS of 31 urate SNPs	NA	-0.321293	0.518472	0.725211	0.535461	logistic	315807	38	315769	0.218111	FALSE	FALSE
705.3	Hidradenitis	dermatologic	GRS of 31 urate SNPs	NA	0.16833	0.271694	1.18333	0.535551	logistic	330348	145	330203	0.218142	FALSE	FALSE
346.1	Nonspecific abnormal findings on radiological and other examination of skull and head	neurological	GRS of 31 urate SNPs	NA	-0.182745	0.295129	0.832981	0.535782	logistic	304936	119	304817	0.218054	FALSE	FALSE
213	Benign neoplasm of bone and articular cartilage	neoplasms	GRS of 31 urate SNPs	NA	-0.121185	0.196134	0.88587	0.536661	logistic	297280	270	297010	0.218092	FALSE	FALSE
530	Diseases of esophagus	digestive	GRS of 31 urate SNPs	NA	0.0770112	0.124651	1.08005	0.536699	logistic	306689	685	306004	0.218102	FALSE	FALSE
145.2	Cancer of tongue	neoplasms	GRS of 31 urate SNPs	NA	0.116369	0.18867	1.12341	0.537376	logistic	336493	298	336195	0.218142	FALSE	FALSE
742.8	Articular cartilage disorder	musculoskeletal	GRS of 31 urate SNPs	NA	-0.0636763	0.103334	0.938309	0.53775	logistic	308625	982	307643	0.21819	FALSE	FALSE
729.3	Panniculitis	musculoskeletal	GRS of 31 urate SNPs	NA	0.22134	0.359242	1.24775	0.537809	logistic	307249	83	307166	0.218008	FALSE	FALSE
743.9	Osteopenia or other disorder of bone and cartilage	musculoskeletal	GRS of 31 urate SNPs	NA	0.0231169	0.0375545	1.02339	0.538188	logistic	337997	7760	330237	0.218147	FALSE	FALSE
512	Other symptoms of respiratory system	respiratory	GRS of 31 urate SNPs	NA	0.0304138	0.0494586	1.03088	0.538598	logistic	331529	4387	327142	0.2181	FALSE	FALSE
315	Develomental delays and disorders	mental disorders	GRS of 31 urate SNPs	NA	-0.0971051	0.158064	0.907461	0.53899	logistic	337213	417	336796	0.218146	FALSE	FALSE
344	Other paralytic syndromes	neurological	GRS of 31 urate SNPs	NA	0.0933313	0.152426	1.09783	0.540336	logistic	305274	457	304817	0.218064	FALSE	FALSE
568	Other disorders of peritoneum	digestive	GRS of 31 urate SNPs	NA	0.0357037	0.058348	1.03635	0.540598	logistic	276723	3140	273583	0.218092	FALSE	FALSE
260.6	Anorexia	endocrine/metabolic	GRS of 31 urate SNPs	NA	0.077171	0.12625	1.08023	0.541029	logistic	336833	666	336167	0.218114	FALSE	FALSE
442.4	Arterial dissection	circulatory system	GRS of 31 urate SNPs	NA	-0.290343	0.47529	0.748007	0.541281	logistic	330888	45	330843	0.218108	FALSE	FALSE
41.2	Streptococcus infection	infectious diseases	GRS of 31 urate SNPs	NA	0.0542841	0.0889488	1.05578	0.541673	logistic	327084	1339	325745	0.218065	FALSE	FALSE
751.21	Cystic kidney disease	congenital anomalies	GRS of 31 urate SNPs	NA	0.105237	0.17285	1.11097	0.542636	logistic	336694	355	336339	0.218139	FALSE	FALSE
614.54	Abscess or ulceration of vulva	genitourinary	GRS of 31 urate SNPs	NA	-0.134175	0.220563	0.874437	0.542971	logistic	330754	214	330540	0.218086	FALSE	FALSE
348.2	Cerebral edema and compression of brain	neurological	GRS of 31 urate SNPs	NA	0.138064	0.227309	1.14805	0.543595	logistic	305023	206	304817	0.218061	FALSE	FALSE
385	Other disorders of middle ear and mastoid	sense organs	GRS of 31 urate SNPs	NA	-0.203793	0.335601	0.815631	0.543686	logistic	334972	92	334880	0.218125	FALSE	FALSE
624.1	Dystrophy of female genital tract	genitourinary	GRS of 31 urate SNPs	NA	0.143663	0.236604	1.1545	0.543726	logistic	330628	191	330437	0.218142	FALSE	FALSE
145	Cancer of mouth	neoplasms	GRS of 31 urate SNPs	NA	-0.133698	0.220206	0.874854	0.543751	logistic	336409	214	336195	0.218133	FALSE	FALSE
204.1	Lymphoid leukemia	neoplasms	GRS of 31 urate SNPs	NA	0.219634	0.361858	1.24562	0.543875	logistic	333973	82	333891	0.21814	FALSE	FALSE
426.4	Anomalous atrioventricular excitation	circulatory system	GRS of 31 urate SNPs	NA	0.141314	0.233598	1.15179	0.545216	logistic	315336	195	315141	0.218143	FALSE	FALSE
496.1	Emphysema	respiratory	GRS of 31 urate SNPs	NA	-0.0518457	0.085783	0.949475	0.54559	logistic	312380	1430	310950	0.218146	FALSE	FALSE
365.11	Primary open angle glaucoma	sense organs	GRS of 31 urate SNPs	NA	0.0675962	0.112088	1.06993	0.546468	logistic	329791	846	328945	0.218097	FALSE	FALSE
531	Peptic ulcer (excl. esophageal)	digestive	GRS of 31 urate SNPs	NA	-0.119294	0.197956	0.887547	0.546757	logistic	332393	274	332119	0.218102	FALSE	FALSE
112.3	Candidiasis of skin and nails	infectious diseases	GRS of 31 urate SNPs	NA	0.381713	0.634406	1.46479	0.547383	logistic	336027	27	336000	0.218164	FALSE	FALSE
579	Other symptoms involving abdomen and pelvis	digestive	GRS of 31 urate SNPs	NA	0.0632663	0.105324	1.06531	0.548052	logistic	319671	957	318714	0.218039	FALSE	FALSE
523.1	Gingivitis	digestive	GRS of 31 urate SNPs	NA	-0.198826	0.33117	0.819693	0.548258	logistic	325031	94	324937	0.2181	FALSE	FALSE
610.2	Fibroadenosis of breast	genitourinary	GRS of 31 urate SNPs	NA	-0.122106	0.203873	0.885054	0.549217	logistic	332610	252	332358	0.218147	FALSE	FALSE
225.1	Benign neoplasm of brain, cranial nerves, meninges	neoplasms	GRS of 31 urate SNPs	NA	0.0685021	0.114422	1.0709	0.549387	logistic	336981	811	336170	0.218164	FALSE	FALSE
519.2	Respiratory complications	respiratory	GRS of 31 urate SNPs	NA	0.118424	0.198519	1.12572	0.550817	logistic	288163	270	287893	0.218094	FALSE	FALSE
145.5	Cancer of the mouth floor	neoplasms	GRS of 31 urate SNPs	NA	0.264077	0.445258	1.30223	0.553123	logistic	336249	54	336195	0.218139	FALSE	FALSE
596.1	Bladder neck obstruction	genitourinary	GRS of 31 urate SNPs	NA	-0.0473919	0.0802449	0.953714	0.554795	logistic	328148	1653	326495	0.218173	FALSE	FALSE
149	Cancer of larynx, pharynx, nasal cavities	neoplasms	GRS of 31 urate SNPs	NA	0.064226	0.108894	1.06633	0.555321	logistic	337088	893	336195	0.218147	FALSE	FALSE
286.5	Hemorrhagic disorder due to intrinsic circulating anticoagulants	hematopoietic	GRS of 31 urate SNPs	NA	0.230378	0.391175	1.25908	0.555903	logistic	336040	70	335970	0.218148	FALSE	FALSE
276.11	Hyperosmolality and/or hypernatremia	endocrine/metabolic	GRS of 31 urate SNPs	NA	0.140978	0.239465	1.1514	0.55605	logistic	332336	185	332151	0.218114	FALSE	FALSE
38.1	Gram negative septicemia	infectious diseases	GRS of 31 urate SNPs	NA	-0.0734292	0.125095	0.929202	0.557211	logistic	326413	668	325745	0.218047	FALSE	FALSE
221	Benign neoplasm of other female genital organs	neoplasms	GRS of 31 urate SNPs	NA	-0.141958	0.241901	0.867658	0.55731	logistic	307426	178	307248	0.218116	FALSE	FALSE
425.8	Other cardiomyopathy	circulatory system	GRS of 31 urate SNPs	NA	0.283175	0.48327	1.32734	0.557904	logistic	335468	46	335422	0.218121	FALSE	FALSE
287	Purpura and other hemorrhagic conditions	hematopoietic	GRS of 31 urate SNPs	NA	0.207055	0.354331	1.23005	0.558982	logistic	336055	85	335970	0.218149	FALSE	FALSE
975	Poisoning by agents primarily acting on the smooth and skeletal muscles and respiratory system	injuries & poisonings	GRS of 31 urate SNPs	NA	0.279561	0.479007	1.32255	0.559472	logistic	315816	47	315769	0.218115	FALSE	FALSE
958.1	Postoperative shock	injuries & poisonings	GRS of 31 urate SNPs	NA	-0.283837	0.486637	0.75289	0.559717	logistic	337815	43	337772	0.218154	FALSE	FALSE
332	Parkinson's disease	neurological	GRS of 31 urate SNPs	NA	0.0624416	0.107113	1.06443	0.559927	logistic	305744	927	304817	0.218067	FALSE	FALSE
401.21	Hypertensive heart disease	circulatory system	GRS of 31 urate SNPs	NA	0.110095	0.189285	1.11638	0.560813	logistic	274775	298	274477	0.217579	FALSE	FALSE
539	Bariatric surgery	digestive	GRS of 31 urate SNPs	NA	-0.31363	0.539841	0.73079	0.561263	logistic	338172	35	338137	0.21814	FALSE	FALSE
741	Symptoms and disorders of the joints	musculoskeletal	GRS of 31 urate SNPs	NA	-0.0114427	0.0197008	0.988622	0.561358	logistic	337554	29911	307643	0.218144	FALSE	FALSE
184.11	Malignant neoplasm of ovary	neoplasms	GRS of 31 urate SNPs	NA	0.0290501	0.0503395	1.02948	0.563883	logistic	319164	4224	314940	0.218172	FALSE	FALSE
624.2	Atrophy of female genital tract	genitourinary	GRS of 31 urate SNPs	NA	0.100832	0.174988	1.10609	0.564467	logistic	330786	349	330437	0.218143	FALSE	FALSE
741.6	Villonodular synovitis	musculoskeletal	GRS of 31 urate SNPs	NA	0.279154	0.485184	1.32201	0.56505	logistic	307689	46	307643	0.218202	FALSE	FALSE
386.1	Meniere's disease	sense organs	GRS of 31 urate SNPs	NA	0.0876216	0.15242	1.09158	0.565379	logistic	333425	457	332968	0.218065	FALSE	FALSE
334	Degenerative disease of the spinal cord	neurological	GRS of 31 urate SNPs	NA	-0.0547173	0.0952971	0.946753	0.565849	logistic	305972	1155	304817	0.218048	FALSE	FALSE
327.4	Insomnia	neurological	GRS of 31 urate SNPs	NA	0.422932	0.739168	1.52643	0.567205	logistic	333931	20	333911	0.218169	FALSE	FALSE
872	Traumatic amputation	injuries & poisonings	GRS of 31 urate SNPs	NA	0.094261	0.164971	1.09885	0.567743	logistic	331697	388	331309	0.218118	FALSE	FALSE
626.4	Premenstrual tension syndromes	genitourinary	GRS of 31 urate SNPs	NA	0.168969	0.295786	1.18408	0.567828	logistic	312889	123	312766	0.218059	FALSE	FALSE
79.2	Infectious mononucleosis	infectious diseases	GRS of 31 urate SNPs	NA	-0.275049	0.482289	0.759535	0.568474	logistic	333479	44	333435	0.218104	FALSE	FALSE
41	Bacterial infection NOS	infectious diseases	GRS of 31 urate SNPs	NA	0.0202324	0.0355487	1.02044	0.569257	logistic	334345	8600	325745	0.218088	FALSE	FALSE
741.5	Hemarthrosis	musculoskeletal	GRS of 31 urate SNPs	NA	-0.191545	0.336909	0.825682	0.56967	logistic	307734	91	307643	0.218197	FALSE	FALSE
625	Pain and other symptoms associated with female genital organs	genitourinary	GRS of 31 urate SNPs	NA	0.0450442	0.0793138	1.04607	0.570087	logistic	332143	1706	330437	0.218152	FALSE	FALSE
374.1	Ectropion or entropion	sense organs	GRS of 31 urate SNPs	NA	0.0618038	0.109254	1.06375	0.571606	logistic	331234	889	330345	0.218119	FALSE	FALSE
164	Cancer of intrathoracic organs	neoplasms	GRS of 31 urate SNPs	NA	-0.231252	0.410291	0.79354	0.573007	logistic	335674	61	335613	0.218154	FALSE	FALSE
149.2	Cancer of nasopharynx	neoplasms	GRS of 31 urate SNPs	NA	0.292403	0.518924	1.33964	0.573109	logistic	336235	40	336195	0.218138	FALSE	FALSE
379.2	Disorders of vitreous body	sense organs	GRS of 31 urate SNPs	NA	0.0549128	0.0975126	1.05645	0.573343	logistic	307405	1123	306282	0.218151	FALSE	FALSE
550.1	Inguinal hernia	digestive	GRS of 31 urate SNPs	NA	0.0166684	0.0296175	1.01681	0.573579	logistic	312620	13290	299330	0.218161	FALSE	FALSE
686.5	Pyoderma	dermatologic	GRS of 31 urate SNPs	NA	-0.303402	0.53985	0.738302	0.574108	logistic	328949	35	328914	0.218131	FALSE	FALSE
800.1	Fracture of neck of femur	injuries & poisonings	GRS of 31 urate SNPs	NA	0.0477297	0.0849722	1.04889	0.574313	logistic	322292	1475	320817	0.218188	FALSE	FALSE
306.9	Tension headache	mental disorders	GRS of 31 urate SNPs	NA	-0.114338	0.203675	0.891957	0.574544	logistic	302321	250	302071	0.218155	FALSE	FALSE
727.1	Synovitis and tenosynovitis	musculoskeletal	GRS of 31 urate SNPs	NA	0.0385951	0.0687744	1.03935	0.574672	logistic	309420	2254	307166	0.218018	FALSE	FALSE
355	Complex regional/central pain syndrome	neurological	GRS of 31 urate SNPs	NA	-0.342819	0.612182	0.709767	0.575483	logistic	326188	27	326161	0.21821	FALSE	FALSE
701.6	Acquired acanthosis nigricans	dermatologic	GRS of 31 urate SNPs	NA	0.206505	0.370914	1.22937	0.577701	logistic	334137	78	334059	0.21816	FALSE	FALSE
577.3	Cyst and pseudocyst of pancreas	digestive	GRS of 31 urate SNPs	NA	-0.103228	0.185453	0.901921	0.577783	logistic	336628	303	336325	0.218151	FALSE	FALSE
384	Other disorders of tympanic membrane	sense organs	GRS of 31 urate SNPs	NA	0.0929393	0.167218	1.0974	0.578349	logistic	335260	380	334880	0.218133	FALSE	FALSE
689	Disorder of skin and subcutaneous tissue NOS	dermatologic	GRS of 31 urate SNPs	NA	-0.0104544	0.0188203	0.9896	0.578563	logistic	338172	33222	304950	0.21814	FALSE	FALSE
379.5	Disorders of iris and ciliary body	sense organs	GRS of 31 urate SNPs	NA	0.0996177	0.181074	1.10475	0.582217	logistic	306607	325	306282	0.218149	FALSE	FALSE
586	Other disorders of the kidney and ureters	genitourinary	GRS of 31 urate SNPs	NA	0.034068	0.0619287	1.03465	0.58224	logistic	329658	2784	326874	0.218097	FALSE	FALSE
325	Phlebitis and thrombophlebitis of intracranial venous sinuses	neurological	GRS of 31 urate SNPs	NA	-0.289073	0.525489	0.748957	0.582248	logistic	337333	37	337296	0.218116	FALSE	FALSE
444.2	Embolism and thrombosis of abdominal aorta	circulatory system	GRS of 31 urate SNPs	NA	0.404388	0.735932	1.49839	0.582668	logistic	330863	20	330843	0.218111	FALSE	FALSE
960.1	Adverse effects of antibacterials (not penicillins)	injuries & poisonings	GRS of 31 urate SNPs	NA	0.385247	0.703794	1.46998	0.584114	logistic	315791	22	315769	0.218114	FALSE	FALSE
348.4	Cerebral cysts	neurological	GRS of 31 urate SNPs	NA	0.172057	0.314497	1.18775	0.58432	logistic	304925	108	304817	0.21806	FALSE	FALSE
70.3	Viral hepatitis C	infectious diseases	GRS of 31 urate SNPs	NA	0.12016	0.220555	1.12768	0.585885	logistic	333653	218	333435	0.218111	FALSE	FALSE
557	Intestinal malabsorption (non-celiac)	digestive	GRS of 31 urate SNPs	NA	0.114831	0.212229	1.12168	0.58846	logistic	282942	237	282705	0.218135	FALSE	FALSE
415.1	Acute pulmonary heart disease	circulatory system	GRS of 31 urate SNPs	NA	0.326733	0.60456	1.38643	0.588889	logistic	332491	30	332461	0.218096	FALSE	FALSE
426.21	First degree AV block	circulatory system	GRS of 31 urate SNPs	NA	-0.0617879	0.114849	0.940082	0.590582	logistic	315936	795	315141	0.218132	FALSE	FALSE
301	Personality disorders	mental disorders	GRS of 31 urate SNPs	NA	0.100948	0.187807	1.10622	0.590914	logistic	302372	301	302071	0.218164	FALSE	FALSE
601.3	Orchitis and epididymitis	genitourinary	GRS of 31 urate SNPs	NA	-0.246835	0.460111	0.78127	0.591635	logistic	320007	49	319958	0.218067	FALSE	FALSE
395.3	Nonrheumatic tricuspid valve disorders	circulatory system	GRS of 31 urate SNPs	NA	-0.18556	0.346	0.830639	0.591751	logistic	332880	86	332794	0.218127	FALSE	FALSE
550.3	Femoral hernia	digestive	GRS of 31 urate SNPs	NA	0.0753579	0.140934	1.07827	0.592856	logistic	299864	534	299330	0.218118	FALSE	FALSE
180.1	Cervical cancer	neoplasms	GRS of 31 urate SNPs	NA	0.0271534	0.0509276	1.02753	0.593912	logistic	312828	4127	308701	0.218164	FALSE	FALSE
711.3	Behcet's syndrome	musculoskeletal	GRS of 31 urate SNPs	NA	-0.378805	0.710976	0.684679	0.594174	logistic	277610	20	277590	0.217753	FALSE	FALSE
740.12	Osteoarthrosis, localized, secondary	musculoskeletal	GRS of 31 urate SNPs	NA	0.102055	0.19203	1.10744	0.595104	logistic	315131	288	314843	0.218162	FALSE	FALSE
300.3	Obsessive-compulsive disorders	mental disorders	GRS of 31 urate SNPs	NA	-0.15467	0.291053	0.856698	0.595132	logistic	302193	122	302071	0.218157	FALSE	FALSE
442.11	Abdominal aortic aneurysm	circulatory system	GRS of 31 urate SNPs	NA	0.0629915	0.118715	1.06502	0.595689	logistic	331600	757	330843	0.218118	FALSE	FALSE
345.3	Convulsions	neurological	GRS of 31 urate SNPs	NA	0.0403284	0.0760041	1.04115	0.59569	logistic	306653	1836	304817	0.218072	FALSE	FALSE
224.1	Benign neoplasm of eye, uveal	neoplasms	GRS of 31 urate SNPs	NA	0.23836	0.45059	1.26917	0.596809	logistic	336223	53	336170	0.218158	FALSE	FALSE
226	Benign neoplasm of thyroid glands	neoplasms	GRS of 31 urate SNPs	NA	-0.116584	0.220476	0.889955	0.596956	logistic	336854	215	336639	0.21812	FALSE	FALSE
364.2	Corneal edema	sense organs	GRS of 31 urate SNPs	NA	-0.219386	0.417614	0.803012	0.599352	logistic	329004	59	328945	0.218088	FALSE	FALSE
599.7	Urethral discharge	genitourinary	GRS of 31 urate SNPs	NA	0.325361	0.622721	1.38453	0.601335	logistic	252098	28	252070	0.218001	FALSE	FALSE
592.13	Chronic interstitial cystitis	genitourinary	GRS of 31 urate SNPs	NA	0.117531	0.225519	1.12472	0.602259	logistic	313579	209	313370	0.218095	FALSE	FALSE
962.3	Hormones and synthetic substitutes causing adverse effects in therapeutic use	injuries & poisonings	GRS of 31 urate SNPs	NA	0.0992267	0.190951	1.10432	0.603312	logistic	316061	292	315769	0.218117	FALSE	FALSE
130	Spirochetal infection	infectious diseases	GRS of 31 urate SNPs	NA	-0.261522	0.503873	0.769879	0.603745	logistic	337664	40	337624	0.21816	FALSE	FALSE
702.2	Seborrheic keratosis	dermatologic	GRS of 31 urate SNPs	NA	-0.033695	0.0649515	0.966866	0.60392	logistic	336202	2512	333690	0.21813	FALSE	FALSE
361.1	Retinal detachment with retinal defect	sense organs	GRS of 31 urate SNPs	NA	0.0492221	0.0948917	1.05045	0.603957	logistic	330120	1175	328945	0.218097	FALSE	FALSE
426.9	Cardiac pacemaker/device in situ	circulatory system	GRS of 31 urate SNPs	NA	-0.122593	0.236394	0.884624	0.604043	logistic	315326	185	315141	0.218135	FALSE	FALSE
530.11	GERD	digestive	GRS of 31 urate SNPs	NA	0.0159928	0.0309147	1.01612	0.604932	logistic	317525	11521	306004	0.218114	FALSE	FALSE
420.3	Endocarditis	circulatory system	GRS of 31 urate SNPs	NA	0.0689969	0.133514	1.07143	0.605313	logistic	336016	594	335422	0.218125	FALSE	FALSE
686.3	Pilonidal cyst	dermatologic	GRS of 31 urate SNPs	NA	0.0763456	0.147849	1.07934	0.605592	logistic	329399	485	328914	0.21814	FALSE	FALSE
250.41	Impaired fasting glucose	endocrine/metabolic	GRS of 31 urate SNPs	NA	-0.114347	0.221845	0.891949	0.606249	logistic	321919	211	321708	0.218013	FALSE	FALSE
292.1	Aphasia/speech disturbance	mental disorders	GRS of 31 urate SNPs	NA	0.0480577	0.0934786	1.04923	0.60718	logistic	334012	1211	332801	0.218118	FALSE	FALSE
366	Cataract	sense organs	GRS of 31 urate SNPs	NA	-0.0150581	0.0292949	0.985055	0.607241	logistic	334664	13122	321542	0.218168	FALSE	FALSE
246.7	Abnormal results of function study of thyroid	endocrine/metabolic	GRS of 31 urate SNPs	NA	-0.290631	0.565775	0.747791	0.607471	logistic	324028	32	323996	0.218094	FALSE	FALSE
704	Diseases of hair and hair follicles	dermatologic	GRS of 31 urate SNPs	NA	0.025894	0.0504597	1.02623	0.607837	logistic	336967	4187	332780	0.218159	FALSE	FALSE
619.3	Noninflammatory disorders of cervix	genitourinary	GRS of 31 urate SNPs	NA	-0.0347689	0.0677563	0.965829	0.607849	logistic	301021	2348	298673	0.218094	FALSE	FALSE
38	Septicemia	infectious diseases	GRS of 31 urate SNPs	NA	-0.032674	0.0637038	0.967854	0.608018	logistic	328353	2608	325745	0.218045	FALSE	FALSE
597.2	Urinary complications NEC	genitourinary	GRS of 31 urate SNPs	NA	0.220437	0.43052	1.24662	0.608634	logistic	326553	58	326495	0.218184	FALSE	FALSE
253.7	Other disorders of neurohypophysis	endocrine/metabolic	GRS of 31 urate SNPs	NA	0.147818	0.289543	1.1593	0.609685	logistic	335384	127	335257	0.218155	FALSE	FALSE
750.22	Congenital anomaly of gallbladder, bile ducts, liver, pancreas	congenital anomalies	GRS of 31 urate SNPs	NA	-0.162299	0.318149	0.850187	0.609957	logistic	336441	102	336339	0.218131	FALSE	FALSE
751.11	Congenital anomalies of female genital organs	congenital anomalies	GRS of 31 urate SNPs	NA	0.0864816	0.170047	1.09033	0.611051	logistic	336708	369	336339	0.218138	FALSE	FALSE
415.2	Chronic pulmonary heart disease	circulatory system	GRS of 31 urate SNPs	NA	0.140686	0.276737	1.15106	0.611191	logistic	332600	139	332461	0.218097	FALSE	FALSE
599.1	Urinary obstruction	genitourinary	GRS of 31 urate SNPs	NA	0.141851	0.279558	1.1524	0.611867	logistic	252207	137	252070	0.218003	FALSE	FALSE
703	Diseases of nail, NOS	dermatologic	GRS of 31 urate SNPs	NA	-0.09694	0.191121	0.90761	0.612002	logistic	333065	285	332780	0.218136	FALSE	FALSE
733.9	Chondromalacia	musculoskeletal	GRS of 31 urate SNPs	NA	-0.162194	0.321196	0.850276	0.613579	logistic	323641	100	323541	0.218192	FALSE	FALSE
972.2	Antilipemic and antiarteriosclerotic drugs causing adverse effects in therapeutic use	injuries & poisonings	GRS of 31 urate SNPs	NA	0.278235	0.554917	1.3208	0.61609	logistic	315804	35	315769	0.218114	FALSE	FALSE
804	Fracture of hand or wrist	injuries & poisonings	GRS of 31 urate SNPs	NA	0.0311725	0.0622039	1.03166	0.616276	logistic	323560	2743	320817	0.218191	FALSE	FALSE
300.8	Acute reaction to stress	mental disorders	GRS of 31 urate SNPs	NA	0.161121	0.321681	1.17483	0.61646	logistic	302174	103	302071	0.218163	FALSE	FALSE
300.9	Posttraumatic stress disorder	mental disorders	GRS of 31 urate SNPs	NA	-0.145728	0.291291	0.864393	0.616877	logistic	302193	122	302071	0.218157	FALSE	FALSE
728.7	Fasciitis	musculoskeletal	GRS of 31 urate SNPs	NA	-0.0941248	0.188324	0.910169	0.617215	logistic	307461	295	307166	0.218001	FALSE	FALSE
524	Dentofacial anomalies, including malocclusion	digestive	GRS of 31 urate SNPs	NA	-0.231314	0.463172	0.79349	0.617488	logistic	324985	48	324937	0.218101	FALSE	FALSE
394.4	Acute rheumatic heart disease	circulatory system	GRS of 31 urate SNPs	NA	-0.286201	0.574681	0.751112	0.618472	logistic	332825	31	332794	0.218128	FALSE	FALSE
364	Corneal opacity and other disorders of cornea	sense organs	GRS of 31 urate SNPs	NA	0.119795	0.241059	1.12727	0.619222	logistic	329128	183	328945	0.218094	FALSE	FALSE
174.11	Malignant neoplasm of female breast	neoplasms	GRS of 31 urate SNPs	NA	-0.0158923	0.0320999	0.984233	0.620538	logistic	325085	10989	314096	0.218133	FALSE	FALSE
613.9	Breast disorder NOS	genitourinary	GRS of 31 urate SNPs	NA	-0.0245782	0.0496665	0.975721	0.620696	logistic	337945	4361	333584	0.218126	FALSE	FALSE
599.3	Dysuria	genitourinary	GRS of 31 urate SNPs	NA	0.0517518	0.104588	1.05311	0.620729	logistic	253040	970	252070	0.218011	FALSE	FALSE
301.2	Antisocial/borderline personality disorder	mental disorders	GRS of 31 urate SNPs	NA	0.160022	0.323976	1.17354	0.621353	logistic	302173	102	302071	0.218162	FALSE	FALSE
425.12	Other hypertrophic cardiomyopathy	circulatory system	GRS of 31 urate SNPs	NA	0.14084	0.286121	1.15124	0.622548	logistic	335552	130	335422	0.218122	FALSE	FALSE
8.6	Viral Enteritis	infectious diseases	GRS of 31 urate SNPs	NA	0.0602729	0.122744	1.06213	0.623393	logistic	331630	703	330927	0.218109	FALSE	FALSE
454.11	Varicose veins of lower extremity, symptomtic	circulatory system	GRS of 31 urate SNPs	NA	-0.0701058	0.143338	0.932295	0.624776	logistic	306415	508	305907	0.218152	FALSE	FALSE
724.8	Other symptoms referable to back	musculoskeletal	GRS of 31 urate SNPs	NA	0.2294	0.469108	1.25785	0.624832	logistic	315662	49	315613	0.218078	FALSE	FALSE
290.3	Other persistent mental disorders due to conditions classified elsewhere	mental disorders	GRS of 31 urate SNPs	NA	0.207537	0.42541	1.23064	0.625654	logistic	332860	59	332801	0.218111	FALSE	FALSE
621	Endometrial hyperplasia	genitourinary	GRS of 31 urate SNPs	NA	0.0530176	0.108876	1.05445	0.626292	logistic	328823	904	327919	0.218119	FALSE	FALSE
750.2	Lower gastrointestinal congenital anomalies	congenital anomalies	GRS of 31 urate SNPs	NA	-0.347051	0.714006	0.70677	0.626924	logistic	336359	20	336339	0.218133	FALSE	FALSE
512.7	Shortness of breath	respiratory	GRS of 31 urate SNPs	NA	0.0229783	0.0474039	1.02324	0.627864	logistic	331923	4781	327142	0.218096	FALSE	FALSE
480	Pneumonia	respiratory	GRS of 31 urate SNPs	NA	0.0269701	0.0558426	1.02734	0.629119	logistic	332767	3426	329341	0.218154	FALSE	FALSE
315.2	Speech and language disorder	mental disorders	GRS of 31 urate SNPs	NA	0.189938	0.393427	1.20917	0.629253	logistic	336865	69	336796	0.218154	FALSE	FALSE
459	Other disorders of circulatory system	circulatory system	GRS of 31 urate SNPs	NA	0.121022	0.250681	1.12865	0.629258	logistic	230793	171	230622	0.217519	FALSE	FALSE
464	Acute sinusitis	respiratory	GRS of 31 urate SNPs	NA	0.12211	0.253128	1.12988	0.629518	logistic	335905	166	335739	0.218143	FALSE	FALSE
274.21	Chondrocalcinosis	endocrine/metabolic	GRS of 31 urate SNPs	NA	-0.0720081	0.149633	0.930523	0.630353	logistic	335575	467	335108	0.217593	FALSE	FALSE
524.3	Anomalies of tooth position/malocclusion	digestive	GRS of 31 urate SNPs	NA	-0.0954075	0.198694	0.909002	0.631105	logistic	325201	264	324937	0.218099	FALSE	FALSE
565.1	Anal and rectal polyp	digestive	GRS of 31 urate SNPs	NA	-0.0202371	0.0421949	0.979966	0.631504	logistic	279639	6056	273583	0.218059	FALSE	FALSE
295.3	Psychosis	mental disorders	GRS of 31 urate SNPs	NA	-0.12864	0.268671	0.879291	0.63208	logistic	302215	144	302071	0.218157	FALSE	FALSE
352	Disorders of other cranial nerves	neurological	GRS of 31 urate SNPs	NA	-0.173111	0.362137	0.841044	0.632632	logistic	326240	79	326161	0.21821	FALSE	FALSE
654	Other and unspecified complications of birth; puerperium affecting management of mother	pregnancy complications	GRS of 31 urate SNPs	NA	-0.217431	0.455618	0.804583	0.633204	logistic	336956	51	336905	0.218167	FALSE	FALSE
496.2	Chronic bronchitis	respiratory	GRS of 31 urate SNPs	NA	0.0999991	0.209546	1.10517	0.633207	logistic	311192	242	310950	0.218159	FALSE	FALSE
575.8	Other disorders of biliary tract	digestive	GRS of 31 urate SNPs	NA	-0.0524915	0.110576	0.948862	0.634994	logistic	324604	861	323743	0.218146	FALSE	FALSE
286.12	Congenital deficiency of other clotting factors (including factor VII)	hematopoietic	GRS of 31 urate SNPs	NA	-0.0960181	0.203439	0.908448	0.636945	logistic	336222	252	335970	0.218142	FALSE	FALSE
592.12	Chronic cystitis	genitourinary	GRS of 31 urate SNPs	NA	-0.0564373	0.119829	0.945126	0.637654	logistic	314101	731	313370	0.218085	FALSE	FALSE
603	Other disorders of testis	genitourinary	GRS of 31 urate SNPs	NA	0.0541929	0.115074	1.05569	0.637685	logistic	322581	801	321780	0.218101	FALSE	FALSE
550.4	Umbilical hernia	digestive	GRS of 31 urate SNPs	NA	-0.027717	0.0589537	0.972664	0.638248	logistic	302418	3088	299330	0.218094	FALSE	FALSE
604.1	Redundant prepuce and phimosis/BXO	genitourinary	GRS of 31 urate SNPs	NA	0.0324385	0.0690431	1.03297	0.638477	logistic	324024	2244	321780	0.218106	FALSE	FALSE
595	Hydronephrosis	genitourinary	GRS of 31 urate SNPs	NA	-0.0381832	0.0813024	0.962537	0.638609	logistic	333170	1591	331579	0.218166	FALSE	FALSE
170	Cancer of bone and connective tissue	neoplasms	GRS of 31 urate SNPs	NA	0.192593	0.412254	1.21239	0.640378	logistic	337393	63	337330	0.218161	FALSE	FALSE
870.6	Open wound of neck	injuries & poisonings	GRS of 31 urate SNPs	NA	-0.0946993	0.202788	0.909646	0.640509	logistic	331562	253	331309	0.21811	FALSE	FALSE
721.1	Spondylosis without myelopathy	musculoskeletal	GRS of 31 urate SNPs	NA	0.02387	0.051242	1.02416	0.641338	logistic	319711	4098	315613	0.218093	FALSE	FALSE
253.11	Acromegaly and gigantism	endocrine/metabolic	GRS of 31 urate SNPs	NA	-0.166437	0.357776	0.846676	0.641789	logistic	335338	81	335257	0.218151	FALSE	FALSE
626.1	Irregular menstrual cycle/bleeding	genitourinary	GRS of 31 urate SNPs	NA	0.0289325	0.0622028	1.02936	0.641837	logistic	315758	2992	312766	0.218109	FALSE	FALSE
559	Ileostomy status	digestive	GRS of 31 urate SNPs	NA	0.041253	0.0889967	1.04212	0.642982	logistic	284042	1337	282705	0.218142	FALSE	FALSE
535.8	Other specified gastritis	digestive	GRS of 31 urate SNPs	NA	0.0186929	0.0403893	1.01887	0.643494	logistic	319819	6621	313198	0.21804	FALSE	FALSE
750.11	Esophageal atresia/tracheoesophageal fistula	congenital anomalies	GRS of 31 urate SNPs	NA	0.25599	0.555037	1.29174	0.644646	logistic	336374	35	336339	0.218135	FALSE	FALSE
983	Toxic effect of corrosive aromatics, acids, and caustic alkalis	injuries & poisonings	GRS of 31 urate SNPs	NA	-0.289247	0.628341	0.748827	0.645276	logistic	336936	26	336910	0.21813	FALSE	FALSE
430.3	Subdural hemorrhage	circulatory system	GRS of 31 urate SNPs	NA	-0.100124	0.217826	0.904725	0.645767	logistic	330172	219	329953	0.218022	FALSE	FALSE
701.2	Scar conditions and fibrosis of skin	dermatologic	GRS of 31 urate SNPs	NA	-0.0337685	0.0741099	0.966795	0.648639	logistic	335979	1920	334059	0.218149	FALSE	FALSE
479	Other upper respiratory disease	respiratory	GRS of 31 urate SNPs	NA	-0.0136446	0.030035	0.986448	0.64962	logistic	334937	12093	322844	0.218134	FALSE	FALSE
536	Disorders of function of stomach	digestive	GRS of 31 urate SNPs	NA	0.0987869	0.217711	1.10383	0.650006	logistic	313427	229	313198	0.218023	FALSE	FALSE
530.9	Heartburn	digestive	GRS of 31 urate SNPs	NA	-0.0356493	0.0785863	0.964979	0.650093	logistic	307717	1713	306004	0.218083	FALSE	FALSE
782.6	Pallor and flushing	symptoms	GRS of 31 urate SNPs	NA	-0.120901	0.267322	0.886121	0.651076	logistic	336854	146	336708	0.218137	FALSE	FALSE
609.1	Infertility, male	genitourinary	GRS of 31 urate SNPs	NA	0.234469	0.519558	1.26424	0.651784	logistic	321820	40	321780	0.218094	FALSE	FALSE
357	Inflammatory and toxic neuropathy	neurological	GRS of 31 urate SNPs	NA	-0.0443346	0.0982423	0.956634	0.651789	logistic	336879	1087	335792	0.218112	FALSE	FALSE
952	Spinal cord injury without evidence of spinal bone injury	injuries & poisonings	GRS of 31 urate SNPs	NA	-0.0788641	0.175208	0.924166	0.652626	logistic	337955	340	337615	0.218139	FALSE	FALSE
988	Toxic effect of noxious substances eaten as food	injuries & poisonings	GRS of 31 urate SNPs	NA	0.158387	0.352381	1.17162	0.653088	logistic	336996	86	336910	0.218133	FALSE	FALSE
614.53	Cyst or abscess of Bartholin's gland	genitourinary	GRS of 31 urate SNPs	NA	0.0584391	0.130098	1.06018	0.653293	logistic	331167	627	330540	0.218096	FALSE	FALSE
371.1	Uveitis, noninfectious or NOS	sense organs	GRS of 31 urate SNPs	NA	-0.0724621	0.161652	0.930101	0.653966	logistic	330745	400	330345	0.218106	FALSE	FALSE
622.1	Polyp of corpus uteri	genitourinary	GRS of 31 urate SNPs	NA	0.0184622	0.041339	1.01863	0.655161	logistic	334351	6432	327919	0.218119	FALSE	FALSE
695	Erythematous conditions	dermatologic	GRS of 31 urate SNPs	NA	-0.249078	0.559779	0.779519	0.656351	logistic	333103	33	333070	0.218086	FALSE	FALSE
520	Disorders of tooth development	digestive	GRS of 31 urate SNPs	NA	-0.0728837	0.163829	0.929709	0.656408	logistic	325332	395	324937	0.218105	FALSE	FALSE
743.4	Stress fracture	musculoskeletal	GRS of 31 urate SNPs	NA	-0.297247	0.668805	0.74286	0.656721	logistic	330260	23	330237	0.218121	FALSE	FALSE
578.9	Hemorrhage of gastrointestinal tract	digestive	GRS of 31 urate SNPs	NA	0.0219917	0.0496015	1.02224	0.6575	logistic	323053	4339	318714	0.218042	FALSE	FALSE
512.1	Wheezing	respiratory	GRS of 31 urate SNPs	NA	-0.103803	0.234171	0.901403	0.657565	logistic	327332	190	327142	0.218074	FALSE	FALSE
772.4	Rhabdomyolysis	symptoms	GRS of 31 urate SNPs	NA	0.326172	0.736378	1.38565	0.657808	logistic	337641	20	337621	0.218126	FALSE	FALSE
272.13	Mixed hyperlipidemia	endocrine/metabolic	GRS of 31 urate SNPs	NA	0.126452	0.285917	1.13479	0.658296	logistic	309078	130	308948	0.217849	FALSE	FALSE
656	Other perinatal conditions of fetus or newborn	pregnancy complications	GRS of 31 urate SNPs	NA	0.159283	0.361296	1.17267	0.659311	logistic	338165	83	338082	0.21814	FALSE	FALSE
343	Infantile cerebral palsy	neurological	GRS of 31 urate SNPs	NA	-0.150157	0.340704	0.860573	0.659412	logistic	304906	89	304817	0.218055	FALSE	FALSE
252	Disorders of parathyroid gland	endocrine/metabolic	GRS of 31 urate SNPs	NA	0.272353	0.619504	1.31305	0.660205	logistic	335285	28	335257	0.218154	FALSE	FALSE
603.2	Spermatocele	genitourinary	GRS of 31 urate SNPs	NA	0.279639	0.643257	1.32265	0.663763	logistic	321806	26	321780	0.218094	FALSE	FALSE
732.7	Osteochondritis dissecans	musculoskeletal	GRS of 31 urate SNPs	NA	0.202701	0.466471	1.22471	0.663895	logistic	323590	49	323541	0.218196	FALSE	FALSE
704.8	Other specified diseases of hair and hair follicles	dermatologic	GRS of 31 urate SNPs	NA	-0.168633	0.389925	0.844819	0.665397	logistic	332848	68	332780	0.218138	FALSE	FALSE
480.1	Bacterial pneumonia	respiratory	GRS of 31 urate SNPs	NA	0.0518223	0.120054	1.05319	0.665989	logistic	330074	733	329341	0.218143	FALSE	FALSE
733.8	Malunion and nonunion of fracture	musculoskeletal	GRS of 31 urate SNPs	NA	-0.0438458	0.101759	0.957102	0.666557	logistic	324554	1013	323541	0.218189	FALSE	FALSE
938	Dermatitis due to solar radiation	injuries & poisonings	GRS of 31 urate SNPs	NA	-0.0311242	0.0723884	0.969355	0.667224	logistic	335181	2020	333161	0.218104	FALSE	FALSE
870	Open wounds of head; neck; and trunk	injuries & poisonings	GRS of 31 urate SNPs	NA	-0.0605847	0.142188	0.941214	0.670043	logistic	331828	519	331309	0.218112	FALSE	FALSE
386.3	Labyrinthitis	sense organs	GRS of 31 urate SNPs	NA	0.055313	0.130762	1.05687	0.67229	logistic	333587	619	332968	0.218064	FALSE	FALSE
198.2	Secondary malignancy of respiratory organs	neoplasms	GRS of 31 urate SNPs	NA	-0.0315709	0.075096	0.968922	0.674188	logistic	249801	1868	247933	0.218251	FALSE	FALSE
362.7	Hereditary retinal dystrophies	sense organs	GRS of 31 urate SNPs	NA	-0.159344	0.379144	0.852703	0.674286	logistic	328265	72	328193	0.218097	FALSE	FALSE
71	Human immunodeficiency virus [HIV] disease	infectious diseases	GRS of 31 urate SNPs	NA	-0.187467	0.447748	0.829056	0.675443	logistic	333486	51	333435	0.218105	FALSE	FALSE
590	Pyelonephritis	genitourinary	GRS of 31 urate SNPs	NA	0.0245019	0.0585385	1.0248	0.675538	logistic	316477	3107	313370	0.218105	FALSE	FALSE
366.2	Senile cataract	sense organs	GRS of 31 urate SNPs	NA	-0.0169516	0.0405325	0.983191	0.675784	logistic	328309	6767	321542	0.21816	FALSE	FALSE
300	Anxiety, phobic and dissociative disorders	mental disorders	GRS of 31 urate SNPs	NA	0.0735678	0.176382	1.07634	0.67661	logistic	302412	341	302071	0.218165	FALSE	FALSE
710.12	Chronic osteomyelitis	musculoskeletal	GRS of 31 urate SNPs	NA	-0.10906	0.261489	0.896676	0.676624	logistic	277742	152	277590	0.217751	FALSE	FALSE
145.1	Cancer of lip	neoplasms	GRS of 31 urate SNPs	NA	-0.183993	0.441805	0.831942	0.677076	logistic	336248	53	336195	0.218135	FALSE	FALSE
729.1	Rheumatism, unspecified and fibrositis	musculoskeletal	GRS of 31 urate SNPs	NA	0.0473836	0.113814	1.04852	0.677172	logistic	307992	826	307166	0.218012	FALSE	FALSE
802	Fracture of pelvis	injuries & poisonings	GRS of 31 urate SNPs	NA	-0.0559115	0.134429	0.945623	0.67747	logistic	321397	580	320817	0.218172	FALSE	FALSE
964.1	Anticoagulants causing adverse effects	injuries & poisonings	GRS of 31 urate SNPs	NA	-0.0899981	0.216921	0.913933	0.678223	logistic	315990	221	315769	0.21811	FALSE	FALSE
172	Skin cancer	neoplasms	GRS of 31 urate SNPs	NA	-0.0352504	0.0853671	0.965364	0.67966	logistic	319872	1451	318421	0.218124	FALSE	FALSE
333	Extrapyramidal disease and abnormal movement disorders	neurological	GRS of 31 urate SNPs	NA	-0.0333518	0.0810131	0.967198	0.680571	logistic	306426	1609	304817	0.21805	FALSE	FALSE
528.3	Cellulitis and abscess of oral soft tissues	digestive	GRS of 31 urate SNPs	NA	-0.107131	0.260656	0.898408	0.681069	logistic	333710	153	333557	0.218105	FALSE	FALSE
429.2	Abnormal function study of cardiovascular system	circulatory system	GRS of 31 urate SNPs	NA	-0.0632732	0.154031	0.938687	0.681233	logistic	333451	441	333010	0.21804	FALSE	FALSE
530.5	Disorders of esophageal motility	digestive	GRS of 31 urate SNPs	NA	-0.058407	0.142192	0.943266	0.681247	logistic	306521	517	306004	0.218085	FALSE	FALSE
363	Chorioretinal inflammations, scars, and other disorders of choroid	sense organs	GRS of 31 urate SNPs	NA	0.171623	0.418263	1.18723	0.681569	logistic	329006	61	328945	0.218092	FALSE	FALSE
522.1	Pulpitis and necrosis of tooth pulp	digestive	GRS of 31 urate SNPs	NA	-0.212561	0.520394	0.808511	0.682934	logistic	324975	38	324937	0.218102	FALSE	FALSE
735.2	Acquired toe deformities	musculoskeletal	GRS of 31 urate SNPs	NA	0.0311304	0.0763319	1.03162	0.683399	logistic	328453	1828	326625	0.218188	FALSE	FALSE
204.11	Lymphoid leukemia, acute	neoplasms	GRS of 31 urate SNPs	NA	0.163641	0.401563	1.17779	0.683633	logistic	333957	66	333891	0.218139	FALSE	FALSE
501	Pneumonitis due to inhalation of food or vomitus	respiratory	GRS of 31 urate SNPs	NA	0.0583395	0.143826	1.06007	0.685018	logistic	329220	512	328708	0.218084	FALSE	FALSE
375.2	Epiphora	sense organs	GRS of 31 urate SNPs	NA	0.0489752	0.121164	1.05019	0.686061	logistic	307007	725	306282	0.218151	FALSE	FALSE
283	Acquired hemolytic anemias	hematopoietic	GRS of 31 urate SNPs	NA	-0.241217	0.597228	0.785671	0.686291	logistic	322892	29	322863	0.21809	FALSE	FALSE
965	Poisoning by analgesics, antipyretics, and antirheumatics	injuries & poisonings	GRS of 31 urate SNPs	NA	0.0189445	0.0471998	1.01913	0.688149	logistic	320596	4827	315769	0.218123	FALSE	FALSE
987	Toxic effect of other gases, fumes, or vapors	injuries & poisonings	GRS of 31 urate SNPs	NA	0.141152	0.352301	1.1516	0.688673	logistic	336996	86	336910	0.218133	FALSE	FALSE
474	Acute and chronic tonsillitis	respiratory	GRS of 31 urate SNPs	NA	0.060468	0.15098	1.06233	0.688786	logistic	323308	464	322844	0.218153	FALSE	FALSE
592.1	Cystitis	genitourinary	GRS of 31 urate SNPs	NA	-0.0322495	0.0807131	0.968265	0.689483	logistic	314991	1621	313370	0.218086	FALSE	FALSE
597.1	Urethral stricture (not specified as infectious)	genitourinary	GRS of 31 urate SNPs	NA	0.0247844	0.0620865	1.02509	0.689752	logistic	329257	2762	326495	0.218196	FALSE	FALSE
634.1	Missed abortion/Hydatidiform mole	pregnancy complications	GRS of 31 urate SNPs	NA	0.0421018	0.105559	1.043	0.690008	logistic	332577	991	331586	0.218112	FALSE	FALSE
578	Gastrointestinal hemorrhage	digestive	GRS of 31 urate SNPs	NA	0.0828809	0.208511	1.08641	0.691007	logistic	318962	248	318714	0.218037	FALSE	FALSE
703.1	Ingrowing nail	dermatologic	GRS of 31 urate SNPs	NA	-0.045982	0.115751	0.955059	0.691182	logistic	333565	785	332780	0.218137	FALSE	FALSE
528.12	Oral aphthae	digestive	GRS of 31 urate SNPs	NA	0.153379	0.389856	1.16577	0.694006	logistic	333627	70	333557	0.218109	FALSE	FALSE
250.24	Type 2 diabetes with neurological manifestations	endocrine/metabolic	GRS of 31 urate SNPs	NA	0.0597978	0.152373	1.06162	0.69473	logistic	322166	458	321708	0.218019	FALSE	FALSE
608	Other disorders of male genital organs	genitourinary	GRS of 31 urate SNPs	NA	0.0106852	0.0272453	1.01074	0.694922	logistic	337961	16181	321780	0.218142	FALSE	FALSE
457	Encounter for long-term (current) use of anticoagulants, antithrombotics, aspirin	circulatory system	GRS of 31 urate SNPs	NA	-0.148056	0.378424	0.862383	0.695617	logistic	305980	73	305907	0.218158	FALSE	FALSE
510.2	Lung transplant	respiratory	GRS of 31 urate SNPs	NA	0.240917	0.618884	1.27242	0.697071	logistic	337562	28	337534	0.218138	FALSE	FALSE
202.21	Nodular lymphoma	neoplasms	GRS of 31 urate SNPs	NA	-0.0644854	0.165743	0.93755	0.697226	logistic	334272	381	333891	0.218134	FALSE	FALSE
296.2	Depression	mental disorders	GRS of 31 urate SNPs	NA	0.0130767	0.0338047	1.01316	0.69888	logistic	311652	9581	302071	0.218173	FALSE	FALSE
610.8	Other specified benign mammary dysplasias	genitourinary	GRS of 31 urate SNPs	NA	0.0517281	0.133776	1.05309	0.698994	logistic	332952	594	332358	0.218156	FALSE	FALSE
198.5	Secondary malignancy of brain/spine	neoplasms	GRS of 31 urate SNPs	NA	0.0470105	0.122128	1.04813	0.70029	logistic	248640	707	247933	0.218267	FALSE	FALSE
368.3	Anisometropia	sense organs	GRS of 31 urate SNPs	NA	-0.112573	0.2943	0.893532	0.702082	logistic	335642	120	335522	0.218119	FALSE	FALSE
965.3	Salicylates causing adverse effects in therapeutic use	injuries & poisonings	GRS of 31 urate SNPs	NA	0.0682438	0.178453	1.07063	0.702151	logistic	316101	332	315769	0.218117	FALSE	FALSE
278.3	Localized adiposity	endocrine/metabolic	GRS of 31 urate SNPs	NA	0.15416	0.405441	1.16668	0.703775	logistic	329323	65	329258	0.218179	FALSE	FALSE
475	Chronic sinusitis	respiratory	GRS of 31 urate SNPs	NA	0.0268646	0.0707459	1.02723	0.704143	logistic	324963	2119	322844	0.218158	FALSE	FALSE
727.2	Bursitis disorders	musculoskeletal	GRS of 31 urate SNPs	NA	-0.130072	0.342887	0.878032	0.704433	logistic	307254	88	307166	0.218004	FALSE	FALSE
969	Poisoning by psychotropic agents	injuries & poisonings	GRS of 31 urate SNPs	NA	-0.0304381	0.080735	0.970021	0.706165	logistic	317388	1619	315769	0.21811	FALSE	FALSE
737.2	Lordosis (acquired)	musculoskeletal	GRS of 31 urate SNPs	NA	0.211293	0.5616	1.23527	0.706743	logistic	326659	34	326625	0.21818	FALSE	FALSE
574.1	Cholelithiasis	digestive	GRS of 31 urate SNPs	NA	-0.014363	0.0382921	0.98574	0.707594	logistic	331198	7455	323743	0.218143	FALSE	FALSE
695.22	Pemphigus and pemphigoid	dermatologic	GRS of 31 urate SNPs	NA	0.156682	0.418542	1.16962	0.708143	logistic	333131	61	333070	0.218088	FALSE	FALSE
529.6	Glossodynia	digestive	GRS of 31 urate SNPs	NA	0.275044	0.735412	1.31659	0.708404	logistic	333577	20	333557	0.218108	FALSE	FALSE
337.1	Peripheral autonomic neuropathy	neurological	GRS of 31 urate SNPs	NA	-0.155168	0.415832	0.856271	0.709036	logistic	304877	60	304817	0.218056	FALSE	FALSE
578.2	Blood in stool	digestive	GRS of 31 urate SNPs	NA	0.0263984	0.0707747	1.02675	0.709155	logistic	320841	2127	318714	0.218044	FALSE	FALSE
856	Vascular complications of surgery and medical procedures	injuries & poisonings	GRS of 31 urate SNPs	NA	-0.191615	0.514188	0.825625	0.709405	logistic	326851	39	326812	0.218119	FALSE	FALSE
8.52	Intestinal infection due to C. difficile	infectious diseases	GRS of 31 urate SNPs	NA	0.052667	0.141363	1.05408	0.709472	logistic	331456	529	330927	0.218106	FALSE	FALSE
794	Abnormal results of other function studies (bladder, pancreas, placenta, spleen, etc)	symptoms	GRS of 31 urate SNPs	NA	-0.11773	0.316623	0.888936	0.710019	logistic	338172	105	338067	0.21814	FALSE	FALSE
871.2	Open wound of finger(s)	injuries & poisonings	GRS of 31 urate SNPs	NA	-0.145137	0.391976	0.864904	0.711182	logistic	331377	68	331309	0.218112	FALSE	FALSE
759	Other and unspecified congenital anomalies	congenital anomalies	GRS of 31 urate SNPs	NA	-0.0509522	0.138325	0.950324	0.712611	logistic	337199	548	336651	0.218157	FALSE	FALSE
389.1	Sensorineural hearing loss	sense organs	GRS of 31 urate SNPs	NA	-0.0622173	0.169284	0.939679	0.713222	logistic	330505	365	330140	0.218132	FALSE	FALSE
535.9	Gastritis and duodenitis, NOS	digestive	GRS of 31 urate SNPs	NA	-0.115981	0.31593	0.890492	0.713536	logistic	313304	106	313198	0.218016	FALSE	FALSE
250.7	Diabetic retinopathy	endocrine/metabolic	GRS of 31 urate SNPs	NA	-0.0357592	0.0975299	0.964873	0.713881	logistic	329301	1108	328193	0.218092	FALSE	FALSE
614	Inflammatory diseases of female pelvic organs	genitourinary	GRS of 31 urate SNPs	NA	-0.0579533	0.158531	0.943694	0.71469	logistic	330969	429	330540	0.218095	FALSE	FALSE
752.11	Spina bifida	congenital anomalies	GRS of 31 urate SNPs	NA	0.0950541	0.260902	1.09972	0.715613	logistic	337880	156	337724	0.218148	FALSE	FALSE
803.2	Fracture of radius and ulna	injuries & poisonings	GRS of 31 urate SNPs	NA	-0.0181412	0.0497993	0.982022	0.715644	logistic	325129	4312	320817	0.218171	FALSE	FALSE
614.4	Inflammatory diseases of uterus, except cervix	genitourinary	GRS of 31 urate SNPs	NA	-0.0771963	0.21211	0.925708	0.7159	logistic	330773	233	330540	0.218086	FALSE	FALSE
242	Thyrotoxicosis with or without goiter	endocrine/metabolic	GRS of 31 urate SNPs	NA	-0.034595	0.0951594	0.965997	0.716196	logistic	325162	1166	323996	0.21809	FALSE	FALSE
305.21	Anorexia nervosa	mental disorders	GRS of 31 urate SNPs	NA	-0.197175	0.545651	0.821047	0.717832	logistic	302107	36	302071	0.218158	FALSE	FALSE
316.1	Polyneuropathy due to drugs	mental disorders	GRS of 31 urate SNPs	NA	-0.169125	0.469579	0.844404	0.718726	logistic	314105	47	314058	0.218154	FALSE	FALSE
473	Diseases of the larynx and vocal cords	respiratory	GRS of 31 urate SNPs	NA	-0.0325409	0.091398	0.967983	0.721814	logistic	324103	1259	322844	0.218144	FALSE	FALSE
204.4	Multiple myeloma	neoplasms	GRS of 31 urate SNPs	NA	0.0512662	0.1445	1.0526	0.722752	logistic	334398	507	333891	0.218141	FALSE	FALSE
743.1	Osteoporosis	musculoskeletal	GRS of 31 urate SNPs	NA	0.0532313	0.150176	1.05467	0.722995	logistic	330707	470	330237	0.218126	FALSE	FALSE
700	Corns and callosities	dermatologic	GRS of 31 urate SNPs	NA	0.0774099	0.218878	1.08048	0.723589	logistic	334281	222	334059	0.21816	FALSE	FALSE
722.6	Degeneration of intervertebral disc	musculoskeletal	GRS of 31 urate SNPs	NA	-0.0238214	0.0675639	0.97646	0.724407	logistic	317929	2316	315613	0.218065	FALSE	FALSE
301.1	Schizoid personality disorder	mental disorders	GRS of 31 urate SNPs	NA	-0.214272	0.608164	0.807129	0.724594	logistic	302099	28	302071	0.218159	FALSE	FALSE
285	Other anemias	hematopoietic	GRS of 31 urate SNPs	NA	-0.0119515	0.0339675	0.98812	0.72495	logistic	332269	9406	322863	0.21808	FALSE	FALSE
367.9	Blindness and low vision	sense organs	GRS of 31 urate SNPs	NA	-0.0470553	0.134068	0.954035	0.725603	logistic	336793	583	336210	0.218129	FALSE	FALSE
694.2	Other dyschromia	dermatologic	GRS of 31 urate SNPs	NA	-0.0448569	0.128582	0.956134	0.727196	logistic	333705	635	333070	0.218082	FALSE	FALSE
604	Disorders of penis	genitourinary	GRS of 31 urate SNPs	NA	0.0465552	0.13439	1.04766	0.729028	logistic	322366	586	321780	0.218098	FALSE	FALSE
573	Other disorders of liver	digestive	GRS of 31 urate SNPs	NA	-0.0176547	0.0511567	0.9825	0.730012	logistic	334366	4071	330295	0.218165	FALSE	FALSE
150	Cancer of esophagus	neoplasms	GRS of 31 urate SNPs	NA	-0.0435647	0.126409	0.957371	0.73037	logistic	325193	657	324536	0.218253	FALSE	FALSE
182	Malignant neoplasm of uterus	neoplasms	GRS of 31 urate SNPs	NA	-0.0309281	0.0900049	0.969545	0.731127	logistic	310064	1316	308748	0.218142	FALSE	FALSE
368.1	Amblyopia	sense organs	GRS of 31 urate SNPs	NA	0.0544555	0.158771	1.05597	0.731612	logistic	335942	420	335522	0.218124	FALSE	FALSE
201	Hodgkin's disease	neoplasms	GRS of 31 urate SNPs	NA	0.0576974	0.168997	1.05939	0.732795	logistic	334261	370	333891	0.21814	FALSE	FALSE
610	Benign mammary dysplasias	genitourinary	GRS of 31 urate SNPs	NA	0.0826634	0.242469	1.08618	0.733162	logistic	332543	185	332358	0.218157	FALSE	FALSE
752	Nervous system congenital anomalies	congenital anomalies	GRS of 31 urate SNPs	NA	0.0740952	0.218021	1.07691	0.733966	logistic	337947	223	337724	0.218148	FALSE	FALSE
288.3	Eosinophilia	hematopoietic	GRS of 31 urate SNPs	NA	-0.135669	0.399509	0.873132	0.734166	logistic	331973	65	331908	0.218193	FALSE	FALSE
715	Other inflammatory spondylopathies	musculoskeletal	GRS of 31 urate SNPs	NA	-0.0389978	0.114934	0.961753	0.734379	logistic	321661	799	320862	0.217653	FALSE	FALSE
736.2	Acquired deformities of finger	musculoskeletal	GRS of 31 urate SNPs	NA	-0.0764921	0.225438	0.92636	0.73438	logistic	326830	205	326625	0.218177	FALSE	FALSE
550.2	Diaphragmatic hernia	digestive	GRS of 31 urate SNPs	NA	0.00774515	0.0228738	1.00778	0.734909	logistic	321441	22111	299330	0.218147	FALSE	FALSE
426.23	Second degree AV block	circulatory system	GRS of 31 urate SNPs	NA	-0.0566634	0.168373	0.944912	0.736468	logistic	315510	369	315141	0.218136	FALSE	FALSE
721.8	Other allied disorders of spine	musculoskeletal	GRS of 31 urate SNPs	NA	-0.0114016	0.033952	0.988663	0.73701	logistic	325120	9507	315613	0.21806	FALSE	FALSE
289.3	Personal history of diseases of blood and blood-forming organs	hematopoietic	GRS of 31 urate SNPs	NA	0.0695572	0.208297	1.07203	0.73843	logistic	332152	244	331908	0.218197	FALSE	FALSE
695.81	Erythema nodosum	dermatologic	GRS of 31 urate SNPs	NA	0.138294	0.414487	1.14831	0.738642	logistic	333132	62	333070	0.218088	FALSE	FALSE
292.4	Altered mental status	mental disorders	GRS of 31 urate SNPs	NA	0.0254561	0.0767656	1.02578	0.740185	logistic	334601	1800	332801	0.218117	FALSE	FALSE
427.42	Cardiac arrest	circulatory system	GRS of 31 urate SNPs	NA	0.0380154	0.114915	1.03875	0.740785	logistic	315941	800	315141	0.218144	FALSE	FALSE
681.1	Cellulitis and abscess of fingers/toes	dermatologic	GRS of 31 urate SNPs	NA	-0.0493735	0.150007	0.951826	0.742048	logistic	329379	465	328914	0.21813	FALSE	FALSE
318	Tobacco use disorder	mental disorders	GRS of 31 urate SNPs	NA	0.00869026	0.0264043	1.00873	0.742063	logistic	330028	15970	314058	0.218197	FALSE	FALSE
801.1	Fracture of foot	injuries & poisonings	GRS of 31 urate SNPs	NA	0.0273066	0.083087	1.02768	0.74242	logistic	322353	1536	320817	0.218185	FALSE	FALSE
961	Poisoning by other anti-infectives	injuries & poisonings	GRS of 31 urate SNPs	NA	-0.0561428	0.170888	0.945404	0.742506	logistic	316129	360	315769	0.218109	FALSE	FALSE
90	Sexually transmitted infections (not HIV or hepatitis)	infectious diseases	GRS of 31 urate SNPs	NA	0.0675154	0.206277	1.06985	0.743438	logistic	338171	249	337922	0.218141	FALSE	FALSE
722.1	Displacement of intervertebral disc	musculoskeletal	GRS of 31 urate SNPs	NA	-0.0517972	0.158411	0.949521	0.743683	logistic	316031	418	315613	0.218075	FALSE	FALSE
215	Other benign neoplasm of connective and other soft tissue	neoplasms	GRS of 31 urate SNPs	NA	0.0348181	0.106511	1.03543	0.743745	logistic	333074	932	332142	0.218143	FALSE	FALSE
562.1	Diverticulosis	digestive	GRS of 31 urate SNPs	NA	-0.007508	0.0229851	0.99252	0.743935	logistic	304890	22185	282705	0.218123	FALSE	FALSE
415.21	Primary pulmonary hypertension	circulatory system	GRS of 31 urate SNPs	NA	-0.0551496	0.169344	0.946344	0.744677	logistic	332826	365	332461	0.218091	FALSE	FALSE
713	Arthropathy associated with other disorders classified elsewhere	musculoskeletal	GRS of 31 urate SNPs	NA	0.13265	0.408072	1.14185	0.745132	logistic	277654	64	277590	0.217756	FALSE	FALSE
785	Abdominal pain	symptoms	GRS of 31 urate SNPs	NA	0.00607141	0.0187663	1.00609	0.746296	logistic	338172	33553	304619	0.21814	FALSE	FALSE
172.2	Other non-epithelial cancer of skin	neoplasms	GRS of 31 urate SNPs	NA	0.00860545	0.0266006	1.00864	0.746312	logistic	334332	15911	318421	0.218162	FALSE	FALSE
184.1	Malignant neoplasm of ovary and other uterine adnexa	neoplasms	GRS of 31 urate SNPs	NA	-0.0204033	0.063088	0.979803	0.746385	logistic	317632	2692	314940	0.218142	FALSE	FALSE
456	Chronic venous insufficiency [CVI]	circulatory system	GRS of 31 urate SNPs	NA	-0.0866333	0.269001	0.917013	0.74741	logistic	306050	143	305907	0.218157	FALSE	FALSE
208	Benign neoplasm of colon	neoplasms	GRS of 31 urate SNPs	NA	-0.00839851	0.0261174	0.991637	0.74778	logistic	335481	16475	319006	0.218225	FALSE	FALSE
740	Osteoarthrosis	musculoskeletal	GRS of 31 urate SNPs	NA	0.0575508	0.17975	1.05924	0.748839	logistic	315171	328	314843	0.218162	FALSE	FALSE
721.2	Spondylosis with myelopathy	musculoskeletal	GRS of 31 urate SNPs	NA	-0.085444	0.26697	0.918105	0.74893	logistic	315759	146	315613	0.218075	FALSE	FALSE
569	Other disorders of intestine	digestive	GRS of 31 urate SNPs	NA	0.00462797	0.0144934	1.00464	0.749487	logistic	336445	62862	273583	0.21815	FALSE	FALSE
458.2	Iatrogenic hypotension	circulatory system	GRS of 31 urate SNPs	NA	0.0748854	0.234757	1.07776	0.749733	logistic	230815	193	230622	0.217517	FALSE	FALSE
292	Neurological disorders	mental disorders	GRS of 31 urate SNPs	NA	0.0549676	0.172569	1.05651	0.750087	logistic	333156	355	332801	0.218112	FALSE	FALSE
755.1	Congenital deformities of feet	congenital anomalies	GRS of 31 urate SNPs	NA	-0.0769631	0.242488	0.925924	0.750949	logistic	337379	178	337201	0.218157	FALSE	FALSE
331.1	Hydrocephalus	neurological	GRS of 31 urate SNPs	NA	0.0501972	0.159679	1.05148	0.753245	logistic	305231	414	304817	0.21806	FALSE	FALSE
151	Cancer of stomach	neoplasms	GRS of 31 urate SNPs	NA	0.044813	0.142765	1.04583	0.753603	logistic	325055	519	324536	0.218261	FALSE	FALSE
610.3	Fibrosclerosis of breast	genitourinary	GRS of 31 urate SNPs	NA	-0.064749	0.208257	0.937303	0.755869	logistic	332601	243	332358	0.218148	FALSE	FALSE
173	Neoplasm of uncertain behavior of skin	neoplasms	GRS of 31 urate SNPs	NA	-0.0708057	0.227883	0.931643	0.756021	logistic	318622	201	318421	0.218127	FALSE	FALSE
965.2	Antirheumatics causing adverse effects in therapeutic use	injuries & poisonings	GRS of 31 urate SNPs	NA	-0.0494594	0.15984	0.951744	0.756994	logistic	316179	410	315769	0.218111	FALSE	FALSE
530.1	Esophagitis, GERD and related diseases	digestive	GRS of 31 urate SNPs	NA	0.011677	0.03776	1.01175	0.757138	logistic	313629	7625	306004	0.218111	FALSE	FALSE
614.5	Inflammatory disease of cervix, vagina, and vulva	genitourinary	GRS of 31 urate SNPs	NA	0.0538406	0.174251	1.05532	0.757335	logistic	330893	353	330540	0.218097	FALSE	FALSE
790	Nonspecific findings on examination of blood	symptoms	GRS of 31 urate SNPs	NA	-0.0872065	0.28252	0.916488	0.75757	logistic	332842	131	332711	0.218145	FALSE	FALSE
367.1	Myopia	sense organs	GRS of 31 urate SNPs	NA	0.031209	0.101557	1.0317	0.758612	logistic	337236	1026	336210	0.218135	FALSE	FALSE
526.5	Inflammatory conditions of jaw	digestive	GRS of 31 urate SNPs	NA	-0.10413	0.339565	0.901108	0.759105	logistic	325027	90	324937	0.218102	FALSE	FALSE
707.1	Decubitus ulcer	dermatologic	GRS of 31 urate SNPs	NA	0.0681593	0.222998	1.07054	0.759871	logistic	337274	212	337062	0.218143	FALSE	FALSE
159.3	Malignant neoplasm of gallbladder and extrahepatic bile ducts	neoplasms	GRS of 31 urate SNPs	NA	0.0713681	0.233499	1.07398	0.759874	logistic	324730	194	324536	0.218258	FALSE	FALSE
555.21	Ulcerative colitis (chronic)	digestive	GRS of 31 urate SNPs	NA	-0.0462754	0.151644	0.954779	0.760245	logistic	283160	455	282705	0.218127	FALSE	FALSE
350.6	Disturbances of sensation of smell and taste	neurological	GRS of 31 urate SNPs	NA	-0.148404	0.489658	0.862083	0.761832	logistic	336026	43	335983	0.218171	FALSE	FALSE
370	Keratitis	sense organs	GRS of 31 urate SNPs	NA	-0.0883006	0.292705	0.915486	0.762903	logistic	330467	122	330345	0.218109	FALSE	FALSE
739	Contracture of joint	musculoskeletal	GRS of 31 urate SNPs	NA	-0.049719	0.165249	0.951497	0.76351	logistic	327008	383	326625	0.218176	FALSE	FALSE
158	Neoplasm of unspecified nature of digestive system	neoplasms	GRS of 31 urate SNPs	NA	-0.0295977	0.098564	0.970836	0.763957	logistic	325621	1085	324536	0.218252	FALSE	FALSE
79.1	Varicella infection	infectious diseases	GRS of 31 urate SNPs	NA	0.135353	0.451114	1.14494	0.764145	logistic	333487	52	333435	0.218107	FALSE	FALSE
530.6	Diverticulum of esophagus, acquired	digestive	GRS of 31 urate SNPs	NA	0.0852145	0.284184	1.08895	0.764287	logistic	306135	131	306004	0.218092	FALSE	FALSE
530.3	Stricture and stenosis of esophagus	digestive	GRS of 31 urate SNPs	NA	0.0248342	0.0828655	1.02515	0.764411	logistic	307545	1541	306004	0.218099	FALSE	FALSE
596	Other disorders of bladder	genitourinary	GRS of 31 urate SNPs	NA	-0.0123496	0.0415134	0.987726	0.766096	logistic	332751	6256	326495	0.218175	FALSE	FALSE
356	Hereditary and idiopathic peripheral neuropathy	neurological	GRS of 31 urate SNPs	NA	0.088022	0.296962	1.09201	0.766918	logistic	335912	120	335792	0.21812	FALSE	FALSE
222	Benign neoplasm of male genital organs	neoplasms	GRS of 31 urate SNPs	NA	-0.0841281	0.284088	0.919313	0.767128	logistic	329361	129	329232	0.218068	FALSE	FALSE
480.2	Viral pneumonia	respiratory	GRS of 31 urate SNPs	NA	-0.121804	0.4128	0.885322	0.767942	logistic	329402	61	329341	0.218136	FALSE	FALSE
750.21	Congenital anomalies of intestine	congenital anomalies	GRS of 31 urate SNPs	NA	-0.0695547	0.235808	0.932809	0.768021	logistic	336527	188	336339	0.218132	FALSE	FALSE
745	Pain in joint	musculoskeletal	GRS of 31 urate SNPs	NA	0.0119069	0.0406904	1.01198	0.769811	logistic	338172	6507	331665	0.21814	FALSE	FALSE
636.8	Cervical incompetence	pregnancy complications	GRS of 31 urate SNPs	NA	-0.185299	0.640481	0.830856	0.772342	logistic	331612	26	331586	0.218108	FALSE	FALSE
513.8	Disorders of diaphragm	respiratory	GRS of 31 urate SNPs	NA	-0.0831686	0.288414	0.920196	0.773067	logistic	337780	125	337655	0.218143	FALSE	FALSE
941	Adverse reaction to serum or vaccine	injuries & poisonings	GRS of 31 urate SNPs	NA	-0.0693705	0.242211	0.932981	0.774568	logistic	333339	178	333161	0.21811	FALSE	FALSE
323.2	Acute (transverse) myelitis	neurological	GRS of 31 urate SNPs	NA	0.118504	0.413922	1.12581	0.774651	logistic	337358	62	337296	0.218119	FALSE	FALSE
276.12	Hyposmolality and/or hyponatremia	endocrine/metabolic	GRS of 31 urate SNPs	NA	-0.0241759	0.0849256	0.976114	0.775896	logistic	333614	1463	332151	0.218107	FALSE	FALSE
593	Hematuria	genitourinary	GRS of 31 urate SNPs	NA	0.00819625	0.028835	1.00823	0.776221	logistic	326712	13342	313370	0.218119	FALSE	FALSE
225.2	Benign neoplasm of spinal cord, meninges	neoplasms	GRS of 31 urate SNPs	NA	-0.106908	0.377317	0.898609	0.776919	logistic	336243	73	336170	0.218156	FALSE	FALSE
189.11	Malignant neoplasm of kidney, except pelvis	neoplasms	GRS of 31 urate SNPs	NA	-0.0287554	0.102159	0.971654	0.778345	logistic	335508	1007	334501	0.218122	FALSE	FALSE
195	Cancer, suspected or other	neoplasms	GRS of 31 urate SNPs	NA	0.030695	0.109613	1.03117	0.779454	logistic	248812	879	247933	0.218266	FALSE	FALSE
451.2	Phlebitis and thrombophlebitis of lower extremities	circulatory system	GRS of 31 urate SNPs	NA	0.0165573	0.0592929	1.0167	0.780056	logistic	308936	3029	305907	0.218166	FALSE	FALSE
217	Vascular hamartomas and non-neoplastic nevi	neoplasms	GRS of 31 urate SNPs	NA	-0.114286	0.409954	0.892003	0.780416	logistic	331309	62	331247	0.218048	FALSE	FALSE
70.4	Chronic hepatitis	infectious diseases	GRS of 31 urate SNPs	NA	0.0594143	0.213633	1.06121	0.780925	logistic	333667	232	333435	0.218108	FALSE	FALSE
599.2	Retention of urine	genitourinary	GRS of 31 urate SNPs	NA	0.0123663	0.0445869	1.01244	0.78151	logistic	257584	5514	252070	0.218021	FALSE	FALSE
454	Varicose veins	circulatory system	GRS of 31 urate SNPs	NA	-0.0257191	0.0928217	0.974609	0.781718	logistic	307170	1263	305907	0.218171	FALSE	FALSE
527	Diseases of the salivary glands	digestive	GRS of 31 urate SNPs	NA	0.0937164	0.338248	1.09825	0.781731	logistic	333650	93	333557	0.218109	FALSE	FALSE
368.4	Visual field defects	sense organs	GRS of 31 urate SNPs	NA	-0.054646	0.197242	0.94682	0.781741	logistic	335791	269	335522	0.218119	FALSE	FALSE
331.9	Cerebral degeneration, unspecified	neurological	GRS of 31 urate SNPs	NA	0.0473354	0.174023	1.04847	0.785617	logistic	305166	349	304817	0.21806	FALSE	FALSE
578.1	Hematemesis	digestive	GRS of 31 urate SNPs	NA	-0.0217421	0.0806562	0.978493	0.787495	logistic	320336	1622	318714	0.218028	FALSE	FALSE
535.6	Duodenitis	digestive	GRS of 31 urate SNPs	NA	-0.0111795	0.0415283	0.988883	0.787774	logistic	319430	6232	313198	0.218015	FALSE	FALSE
702.1	Actinic keratosis	dermatologic	GRS of 31 urate SNPs	NA	0.0190686	0.0708456	1.01925	0.787809	logistic	335810	2120	333690	0.218147	FALSE	FALSE
415	Pulmonary heart disease	circulatory system	GRS of 31 urate SNPs	NA	0.0153466	0.0570912	1.01546	0.788077	logistic	335734	3273	332461	0.218101	FALSE	FALSE
520.2	Disturbances in tooth eruption	digestive	GRS of 31 urate SNPs	NA	-0.0197755	0.07361	0.980419	0.788197	logistic	326890	1953	324937	0.218102	FALSE	FALSE
573.2	Liver replaced by transplant	digestive	GRS of 31 urate SNPs	NA	-0.0971662	0.367639	0.907405	0.791551	logistic	330372	77	330295	0.218171	FALSE	FALSE
370.1	Corneal ulcer	sense organs	GRS of 31 urate SNPs	NA	0.0815859	0.308845	1.08501	0.791653	logistic	330456	111	330345	0.218111	FALSE	FALSE
523.32	Chronic periodontitis	digestive	GRS of 31 urate SNPs	NA	-0.0396141	0.150969	0.96116	0.793013	logistic	325398	461	324937	0.218102	FALSE	FALSE
71.1	HIV infection, symptomatic	infectious diseases	GRS of 31 urate SNPs	NA	0.0830485	0.318072	1.08659	0.794016	logistic	333539	104	333435	0.218108	FALSE	FALSE
747.2	Congenital anomalies of peripheral vascular system	congenital anomalies	GRS of 31 urate SNPs	NA	0.0703075	0.272086	1.07284	0.796097	logistic	335970	143	335827	0.218148	FALSE	FALSE
695.42	Systemic lupus erythematosus	dermatologic	GRS of 31 urate SNPs	NA	0.0500429	0.1945	1.05132	0.796955	logistic	332391	280	332111	0.218063	FALSE	FALSE
159.2	Malignant neoplasm of small intestine, including duodenum	neoplasms	GRS of 31 urate SNPs	NA	-0.0582058	0.228575	0.943456	0.798997	logistic	324736	200	324536	0.218255	FALSE	FALSE
366.3	Traumatic cataract	sense organs	GRS of 31 urate SNPs	NA	-0.0912742	0.360142	0.912767	0.799929	logistic	321622	80	321542	0.21818	FALSE	FALSE
619.2	Disorders of uterus, NEC	genitourinary	GRS of 31 urate SNPs	NA	-0.0159035	0.0628681	0.984222	0.800295	logistic	301413	2740	298673	0.218096	FALSE	FALSE
522	Diseases of pulp and periapical tissues	digestive	GRS of 31 urate SNPs	NA	0.0358425	0.14361	1.03649	0.80291	logistic	325449	512	324937	0.218106	FALSE	FALSE
587	Kidney replaced by transpant	genitourinary	GRS of 31 urate SNPs	NA	-0.0455287	0.182472	0.955492	0.802966	logistic	327188	314	326874	0.21808	FALSE	FALSE
261.4	Vitamin D deficiency	endocrine/metabolic	GRS of 31 urate SNPs	NA	0.0472637	0.189752	1.0484	0.803298	logistic	336460	293	336167	0.218107	FALSE	FALSE
282.8	Other hemoglobinopathies	hematopoietic	GRS of 31 urate SNPs	NA	-0.114628	0.460757	0.891698	0.803529	logistic	322912	49	322863	0.21809	FALSE	FALSE
564	Functional digestive disorders	digestive	GRS of 31 urate SNPs	NA	0.0282047	0.114125	1.02861	0.804802	logistic	283519	814	282705	0.218138	FALSE	FALSE
742.2	Pathological, developmental or recurrent dislocation	musculoskeletal	GRS of 31 urate SNPs	NA	0.0894435	0.361953	1.09357	0.80482	logistic	307724	81	307643	0.218201	FALSE	FALSE
283.1	Autoimmune hemolytic anemias	hematopoietic	GRS of 31 urate SNPs	NA	0.0861327	0.349	1.08995	0.805064	logistic	322950	87	322863	0.218092	FALSE	FALSE
727.7	Contracture of tendon (sheath)	musculoskeletal	GRS of 31 urate SNPs	NA	-0.0720002	0.294932	0.930531	0.807134	logistic	307286	120	307166	0.218004	FALSE	FALSE
687.4	Disturbance of skin sensation	dermatologic	GRS of 31 urate SNPs	NA	0.0164057	0.0672157	1.01654	0.807172	logistic	336276	2348	333928	0.218155	FALSE	FALSE
527.7	Disturbance of salivary secretion	digestive	GRS of 31 urate SNPs	NA	-0.10979	0.451731	0.896022	0.807972	logistic	333608	51	333557	0.218107	FALSE	FALSE
686.4	Pyogenic granuloma	dermatologic	GRS of 31 urate SNPs	NA	0.0459753	0.189834	1.04705	0.808635	logistic	329207	293	328914	0.218135	FALSE	FALSE
727	Other disorders of synovium, tendon, and bursa	musculoskeletal	GRS of 31 urate SNPs	NA	0.0287497	0.119375	1.02917	0.809682	logistic	307909	743	307166	0.218011	FALSE	FALSE
384.4	Perforation of tympanic membrane	sense organs	GRS of 31 urate SNPs	NA	0.0271462	0.112998	1.02752	0.810147	logistic	335707	827	334880	0.218131	FALSE	FALSE
496	Chronic airway obstruction	respiratory	GRS of 31 urate SNPs	NA	-0.0100149	0.0420139	0.990035	0.811593	logistic	317097	6147	310950	0.218156	FALSE	FALSE
709.6	Other specified diffuse diseases of connective tissue	dermatologic	GRS of 31 urate SNPs	NA	0.111196	0.471213	1.11761	0.81345	logistic	246008	48	245960	0.217603	FALSE	FALSE
353	Nerve root and plexus disorders	neurological	GRS of 31 urate SNPs	NA	0.0276358	0.11731	1.02802	0.813758	logistic	326928	767	326161	0.218214	FALSE	FALSE
986	Toxic effect of carbon monoxide	injuries & poisonings	GRS of 31 urate SNPs	NA	0.1057	0.451518	1.11149	0.814908	logistic	336962	52	336910	0.218132	FALSE	FALSE
259.1	Nonspecific abnormal results of other endocrine function study	endocrine/metabolic	GRS of 31 urate SNPs	NA	0.166946	0.714317	1.18169	0.815207	logistic	335278	21	335257	0.218153	FALSE	FALSE
500.2	Pneumoconiosis	respiratory	GRS of 31 urate SNPs	NA	0.0262461	0.112901	1.02659	0.816174	logistic	329539	831	328708	0.218084	FALSE	FALSE
574.12	Cholelithiasis with other cholecystitis	digestive	GRS of 31 urate SNPs	NA	-0.01137	0.0489702	0.988694	0.816396	logistic	328233	4490	323743	0.218142	FALSE	FALSE
706	Diseases of sebaceous glands	dermatologic	GRS of 31 urate SNPs	NA	-0.0337526	0.145474	0.966811	0.816523	logistic	330713	510	330203	0.218144	FALSE	FALSE
327	Sleep disorders	neurological	GRS of 31 urate SNPs	NA	-0.0264816	0.115592	0.973866	0.818794	logistic	334715	804	333911	0.218166	FALSE	FALSE
288	Diseases of white blood cells	hematopoietic	GRS of 31 urate SNPs	NA	-0.0334709	0.146149	0.967083	0.818855	logistic	332401	493	331908	0.218193	FALSE	FALSE
749.1	Cleft palate	congenital anomalies	GRS of 31 urate SNPs	NA	-0.143776	0.631888	0.866082	0.820009	logistic	332096	26	332070	0.218177	FALSE	FALSE
531.3	Duodenal ulcer	digestive	GRS of 31 urate SNPs	NA	0.0149739	0.0659397	1.01509	0.820358	logistic	334565	2446	332119	0.218114	FALSE	FALSE
871	Open wounds of extremities	injuries & poisonings	GRS of 31 urate SNPs	NA	-0.0127831	0.0563674	0.987298	0.820594	logistic	334648	3339	331309	0.218111	FALSE	FALSE
250.1	Type 1 diabetes	endocrine/metabolic	GRS of 31 urate SNPs	NA	-0.0159135	0.0704317	0.984212	0.821246	logistic	323844	2136	321708	0.218009	FALSE	FALSE
536.8	Dyspepsia and other specified disorders of function of stomach	digestive	GRS of 31 urate SNPs	NA	0.0493407	0.219661	1.05058	0.822273	logistic	313422	224	313198	0.218022	FALSE	FALSE
599.6	Oliguria and anuria	genitourinary	GRS of 31 urate SNPs	NA	-0.0773105	0.345194	0.925602	0.822787	logistic	252158	88	252070	0.217998	FALSE	FALSE
443	Peripheral vascular disease	circulatory system	GRS of 31 urate SNPs	NA	-0.142421	0.649479	0.867256	0.826428	logistic	330868	25	330843	0.21811	FALSE	FALSE
292.2	Mild cognitive impairment	mental disorders	GRS of 31 urate SNPs	NA	-0.0573494	0.262277	0.944264	0.826915	logistic	332953	152	332801	0.218108	FALSE	FALSE
519	Other diseases of respiratory system, not elsewhere classified	respiratory	GRS of 31 urate SNPs	NA	0.00346288	0.0158684	1.00347	0.827254	logistic	337675	49782	287893	0.218125	FALSE	FALSE
255.21	Glucocorticoid deficiency	endocrine/metabolic	GRS of 31 urate SNPs	NA	0.0405614	0.188339	1.0414	0.829483	logistic	335555	298	335257	0.218154	FALSE	FALSE
364.1	Corneal opacity	sense organs	GRS of 31 urate SNPs	NA	-0.0812397	0.377449	0.921973	0.829585	logistic	329018	73	328945	0.218089	FALSE	FALSE
200.1	Polycythemia vera	neoplasms	GRS of 31 urate SNPs	NA	0.0382554	0.180368	1.039	0.832031	logistic	329727	324	329403	0.218191	FALSE	FALSE
333.4	Torsion dystonia	neurological	GRS of 31 urate SNPs	NA	-0.047746	0.227154	0.953376	0.833518	logistic	305020	203	304817	0.218055	FALSE	FALSE
766	Neuralgia, neuritis, and radiculitis NOS	symptoms	GRS of 31 urate SNPs	NA	-0.0220643	0.105026	0.978177	0.833602	logistic	336293	954	335339	0.218134	FALSE	FALSE
286.1	Congenital coagulation defects	hematopoietic	GRS of 31 urate SNPs	NA	-0.123396	0.587433	0.883913	0.833621	logistic	336000	30	335970	0.218146	FALSE	FALSE
287.2	Allergic purpura	hematopoietic	GRS of 31 urate SNPs	NA	-0.105689	0.503683	0.899704	0.833799	logistic	336011	41	335970	0.218145	FALSE	FALSE
823	Fracture of tibia and fibula	injuries & poisonings	GRS of 31 urate SNPs	NA	-0.0182757	0.0872019	0.98189	0.833996	logistic	320020	1384	318636	0.218135	FALSE	FALSE
420.2	Pericarditis	circulatory system	GRS of 31 urate SNPs	NA	0.0227562	0.108843	1.02302	0.834391	logistic	336314	892	335422	0.218123	FALSE	FALSE
782.3	Edema	symptoms	GRS of 31 urate SNPs	NA	0.0186544	0.0894937	1.01883	0.834882	logistic	338031	1323	336708	0.218143	FALSE	FALSE
510	Other diseases of lung	respiratory	GRS of 31 urate SNPs	NA	0.0273105	0.131172	1.02769	0.83507	logistic	338148	614	337534	0.21814	FALSE	FALSE
433.1	Occlusion and stenosis of precerebral arteries	circulatory system	GRS of 31 urate SNPs	NA	0.0236066	0.113436	1.02389	0.835147	logistic	330773	820	329953	0.218029	FALSE	FALSE
748	Anomalies of respiratory system, congenital	congenital anomalies	GRS of 31 urate SNPs	NA	0.0871015	0.423289	1.09101	0.836968	logistic	337930	59	337871	0.218151	FALSE	FALSE
284	Aplastic anemia	hematopoietic	GRS of 31 urate SNPs	NA	-0.00675336	0.0328316	0.993269	0.837028	logistic	332958	10095	322863	0.218086	FALSE	FALSE
427.5	Arrhythmia (cardiac) NOS	circulatory system	GRS of 31 urate SNPs	NA	0.0239953	0.11698	1.02429	0.837476	logistic	315913	772	315141	0.218142	FALSE	FALSE
198	Secondary malignant neoplasm	neoplasms	GRS of 31 urate SNPs	NA	-0.0195621	0.0960376	0.980628	0.838594	logistic	249073	1140	247933	0.218256	FALSE	FALSE
425.11	Hypertrophic obstructive cardiomyopathy	circulatory system	GRS of 31 urate SNPs	NA	0.0623827	0.308503	1.06437	0.839752	logistic	335533	111	335422	0.21812	FALSE	FALSE
571.51	Cirrhosis of liver without mention of alcohol	digestive	GRS of 31 urate SNPs	NA	-0.0700089	0.346225	0.932386	0.839755	logistic	330382	87	330295	0.218171	FALSE	FALSE
132	Infestation (lice, mites)	infectious diseases	GRS of 31 urate SNPs	NA	0.13169	0.651958	1.14075	0.839924	logistic	337649	25	337624	0.218162	FALSE	FALSE
871.1	Open wound of hand except finger(s)	injuries & poisonings	GRS of 31 urate SNPs	NA	0.0947169	0.469272	1.09935	0.840043	logistic	331357	48	331309	0.218114	FALSE	FALSE
573.5	Jaundice (not of newborn)	digestive	GRS of 31 urate SNPs	NA	-0.0233293	0.117195	0.976941	0.842212	logistic	331060	765	330295	0.21817	FALSE	FALSE
750.14	Congenital anomalies of esophagus	congenital anomalies	GRS of 31 urate SNPs	NA	-0.103527	0.522729	0.901652	0.843006	logistic	336377	38	336339	0.218133	FALSE	FALSE
976	Poisoning by agents primarily affecting skin & mucous membrane, ophthalmological, otorhinolaryngological, & dental drugs	injuries & poisonings	GRS of 31 urate SNPs	NA	0.0891859	0.452439	1.09328	0.843732	logistic	315821	52	315769	0.218114	FALSE	FALSE
957	Injury to other and unspecified nerves	injuries & poisonings	GRS of 31 urate SNPs	NA	0.0432491	0.220876	1.0442	0.844761	logistic	337832	217	337615	0.218144	FALSE	FALSE
830	Dislocation	injuries & poisonings	GRS of 31 urate SNPs	NA	0.0152089	0.0782421	1.01533	0.845877	logistic	325493	1727	323766	0.218157	FALSE	FALSE
197	Chemotherapy	neoplasms	GRS of 31 urate SNPs	NA	-0.00490058	0.025274	0.995111	0.846256	logistic	265776	17843	247933	0.218249	FALSE	FALSE
474.1	Acute tonsillitis	respiratory	GRS of 31 urate SNPs	NA	0.0290715	0.150235	1.0295	0.846562	logistic	323311	467	322844	0.218148	FALSE	FALSE
613.8	Other specified disorders of breast	genitourinary	GRS of 31 urate SNPs	NA	0.03846	0.199053	1.03921	0.846791	logistic	333851	267	333584	0.218142	FALSE	FALSE
80	Postoperative infection	infectious diseases	GRS of 31 urate SNPs	NA	0.0104028	0.0540014	1.01046	0.847241	logistic	336462	3658	332804	0.21815	FALSE	FALSE
962	Poisoning by hormones and synthetic substitutes	injuries & poisonings	GRS of 31 urate SNPs	NA	-0.138739	0.72144	0.870455	0.847501	logistic	315789	20	315769	0.218113	FALSE	FALSE
946	Anaphylactic shock NOS	injuries & poisonings	GRS of 31 urate SNPs	NA	0.0294346	0.153843	1.02987	0.848268	logistic	333607	446	333161	0.218114	FALSE	FALSE
691	Congenital anomalies of skin	dermatologic	GRS of 31 urate SNPs	NA	-0.0705188	0.370776	0.93191	0.849158	logistic	333146	76	333070	0.218086	FALSE	FALSE
427.12	Paroxysmal ventricular tachycardia	circulatory system	GRS of 31 urate SNPs	NA	-0.0221074	0.116261	0.978135	0.849189	logistic	315919	778	315141	0.218137	FALSE	FALSE
279	Disorders involving the immune mechanism	endocrine/metabolic	GRS of 31 urate SNPs	NA	-0.123952	0.657547	0.883422	0.85048	logistic	337771	24	337747	0.21816	FALSE	FALSE
451	Phlebitis and thrombophlebitis	circulatory system	GRS of 31 urate SNPs	NA	-0.0334996	0.17805	0.967055	0.850761	logistic	306238	331	305907	0.218158	FALSE	FALSE
949	Allergies, other	injuries & poisonings	GRS of 31 urate SNPs	NA	-0.0334337	0.177863	0.967119	0.850897	logistic	333493	332	333161	0.218111	FALSE	FALSE
255.11	Cushing's syndrome	endocrine/metabolic	GRS of 31 urate SNPs	NA	0.0668516	0.359979	1.06914	0.852672	logistic	335339	82	335257	0.218153	FALSE	FALSE
614.3	Pelvic inflammatory disease (PID)	genitourinary	GRS of 31 urate SNPs	NA	0.0407793	0.219737	1.04162	0.852772	logistic	330759	219	330540	0.218093	FALSE	FALSE
289.5	Diseases of spleen	hematopoietic	GRS of 31 urate SNPs	NA	-0.0294807	0.159698	0.97095	0.85354	logistic	332319	411	331908	0.218192	FALSE	FALSE
560.1	Paralytic ileus	digestive	GRS of 31 urate SNPs	NA	0.029195	0.158895	1.02963	0.854219	logistic	283122	417	282705	0.218133	FALSE	FALSE
643	Excessive vomiting in pregnancy	pregnancy complications	GRS of 31 urate SNPs	NA	0.063138	0.345482	1.06517	0.854992	logistic	338074	89	337985	0.218132	FALSE	FALSE
367.2	Astigmatism	sense organs	GRS of 31 urate SNPs	NA	0.0468943	0.256993	1.04801	0.855212	logistic	336370	160	336210	0.218134	FALSE	FALSE
636.3	Hemorrhage in early pregnancy	pregnancy complications	GRS of 31 urate SNPs	NA	0.0201077	0.111134	1.02031	0.856421	logistic	332472	886	331586	0.218113	FALSE	FALSE
353.2	Nerve root lesions	neurological	GRS of 31 urate SNPs	NA	-0.0869682	0.481401	0.916706	0.856637	logistic	326206	45	326161	0.218211	FALSE	FALSE
278.4	Abnormal weight gain	endocrine/metabolic	GRS of 31 urate SNPs	NA	-0.0763472	0.424241	0.926495	0.857183	logistic	329316	58	329258	0.218177	FALSE	FALSE
245.21	Chronic lymphocytic thyroiditis	endocrine/metabolic	GRS of 31 urate SNPs	NA	0.0437546	0.246265	1.04473	0.85898	logistic	324171	175	323996	0.218097	FALSE	FALSE
276.6	Fluid overload	endocrine/metabolic	GRS of 31 urate SNPs	NA	-0.0302629	0.171324	0.97019	0.85979	logistic	332508	357	332151	0.218108	FALSE	FALSE
720	Spinal stenosis	musculoskeletal	GRS of 31 urate SNPs	NA	-0.0103574	0.0592264	0.989696	0.861175	logistic	318648	3035	315613	0.21807	FALSE	FALSE
507	Pleurisy; pleural effusion	respiratory	GRS of 31 urate SNPs	NA	-0.00786292	0.0450977	0.992168	0.861588	logistic	333987	5279	328708	0.218079	FALSE	FALSE
54	Herpes simplex	infectious diseases	GRS of 31 urate SNPs	NA	-0.044289	0.254653	0.956677	0.861929	logistic	333596	161	333435	0.218106	FALSE	FALSE
378.5	Paralytic strabismus	sense organs	GRS of 31 urate SNPs	NA	-0.0380123	0.221401	0.962701	0.863682	logistic	306496	214	306282	0.218144	FALSE	FALSE
395.6	Heart valve replaced	circulatory system	GRS of 31 urate SNPs	NA	0.0159517	0.0931345	1.01608	0.864007	logistic	334014	1220	332794	0.218133	FALSE	FALSE
362.6	Peripheral retinal degenerations	sense organs	GRS of 31 urate SNPs	NA	-0.0457884	0.269643	0.955244	0.865158	logistic	328337	144	328193	0.218098	FALSE	FALSE
70.9	Hepatitis NOS	infectious diseases	GRS of 31 urate SNPs	NA	0.0296075	0.175351	1.03005	0.865917	logistic	333778	343	333435	0.218108	FALSE	FALSE
244.5	Congenital hypothyroidism	endocrine/metabolic	GRS of 31 urate SNPs	NA	0.120266	0.713467	1.1278	0.866138	logistic	324017	21	323996	0.218096	FALSE	FALSE
580.12	Non-proliferative glomerulonephritis	genitourinary	GRS of 31 urate SNPs	NA	-0.0517251	0.306972	0.94959	0.866189	logistic	326985	111	326874	0.218082	FALSE	FALSE
798	Malaise and fatigue	symptoms	GRS of 31 urate SNPs	NA	-0.0113051	0.0671689	0.988759	0.866341	logistic	337720	2346	335374	0.218129	FALSE	FALSE
300.12	Agorophobia, social phobia, and panic disorder	mental disorders	GRS of 31 urate SNPs	NA	0.0224108	0.134414	1.02266	0.867583	logistic	302654	583	302071	0.218162	FALSE	FALSE
781	Symptoms involving nervous and musculoskeletal systems	symptoms	GRS of 31 urate SNPs	NA	0.00417471	0.0251375	1.00418	0.868098	logistic	338171	17668	320503	0.218141	FALSE	FALSE
358	Myoneural disorders	neurological	GRS of 31 urate SNPs	NA	0.0993733	0.614288	1.10448	0.871487	logistic	335820	28	335792	0.218119	FALSE	FALSE
187	Cancer of other male genital organs	neoplasms	GRS of 31 urate SNPs	NA	0.0227782	0.14085	1.02304	0.871527	logistic	329762	530	329232	0.218072	FALSE	FALSE
331	Other cerebral degenerations	neurological	GRS of 31 urate SNPs	NA	-0.0369408	0.22887	0.963733	0.871774	logistic	305017	200	304817	0.218056	FALSE	FALSE
686.2	Impetigo	dermatologic	GRS of 31 urate SNPs	NA	0.114946	0.729981	1.12181	0.874879	logistic	328934	20	328914	0.218133	FALSE	FALSE
733	Other disorders of bone and cartilage	musculoskeletal	GRS of 31 urate SNPs	NA	-0.0148002	0.0940166	0.985309	0.874913	logistic	324738	1197	323541	0.218192	FALSE	FALSE
481	Influenza	respiratory	GRS of 31 urate SNPs	NA	-0.00564419	0.0359207	0.994372	0.875143	logistic	337744	8403	329341	0.218137	FALSE	FALSE
721	Spondylosis and allied disorders	musculoskeletal	GRS of 31 urate SNPs	NA	-0.0100554	0.0642444	0.989995	0.875625	logistic	318186	2573	315613	0.218071	FALSE	FALSE
281.12	Other vitamin B12 deficiency anemia	hematopoietic	GRS of 31 urate SNPs	NA	-0.0413378	0.266612	0.959505	0.876783	logistic	323010	147	322863	0.21809	FALSE	FALSE
707	Chronic ulcer of skin	dermatologic	GRS of 31 urate SNPs	NA	-0.0165497	0.10685	0.983587	0.876911	logistic	337985	923	337062	0.218139	FALSE	FALSE
184.2	Cancer of other female genital organs	neoplasms	GRS of 31 urate SNPs	NA	0.0234802	0.153374	1.02376	0.878326	logistic	315390	450	314940	0.218155	FALSE	FALSE
297.2	Suicide or self-inflicted injury	mental disorders	GRS of 31 urate SNPs	NA	-0.00994033	0.0650908	0.990109	0.878623	logistic	304577	2506	302071	0.218164	FALSE	FALSE
149.4	Cancer of larynx	neoplasms	GRS of 31 urate SNPs	NA	-0.030358	0.199972	0.970098	0.879336	logistic	336457	262	336195	0.218137	FALSE	FALSE
574.3	Cholecystitis without cholelithiasis	digestive	GRS of 31 urate SNPs	NA	-0.0103986	0.0686825	0.989655	0.879659	logistic	325996	2253	323743	0.21815	FALSE	FALSE
286.6	Defibrination syndrome	hematopoietic	GRS of 31 urate SNPs	NA	-0.0905859	0.598875	0.913396	0.879771	logistic	335999	29	335970	0.218146	FALSE	FALSE
446.6	Polyarteritis nodosa	circulatory system	GRS of 31 urate SNPs	NA	0.0881027	0.584515	1.0921	0.88019	logistic	330874	31	330843	0.21811	FALSE	FALSE
302	Sexual and gender identity disorders	mental disorders	GRS of 31 urate SNPs	NA	-0.0321486	0.214048	0.968363	0.880612	logistic	302300	229	302071	0.218159	FALSE	FALSE
441.1	Acute vascular insufficiency of intestine	circulatory system	GRS of 31 urate SNPs	NA	0.0306899	0.209264	1.03117	0.883403	logistic	331084	241	330843	0.218111	FALSE	FALSE
564.1	Irritable Bowel Syndrome	digestive	GRS of 31 urate SNPs	NA	0.00710791	0.0485953	1.00713	0.88371	logistic	287262	4557	282705	0.21814	FALSE	FALSE
363.3	Chorioretinal scars	sense organs	GRS of 31 urate SNPs	NA	-0.0649316	0.447842	0.937132	0.88472	logistic	328997	52	328945	0.21809	FALSE	FALSE
509.8	Dependence on respirator [Ventilator] or supplemental oxygen	respiratory	GRS of 31 urate SNPs	NA	-0.0262225	0.18116	0.974118	0.88491	logistic	329033	325	328708	0.218079	FALSE	FALSE
287.1	Spontaneous ecchymoses	hematopoietic	GRS of 31 urate SNPs	NA	0.0454871	0.31712	1.04654	0.885944	logistic	336075	105	335970	0.218147	FALSE	FALSE
575.6	Cholesterolosis of gallbladder	digestive	GRS of 31 urate SNPs	NA	0.0239927	0.167564	1.02428	0.886144	logistic	324120	377	323743	0.218152	FALSE	FALSE
305.2	Eating disorder	mental disorders	GRS of 31 urate SNPs	NA	0.0703318	0.496506	1.07286	0.887354	logistic	302114	43	302071	0.21816	FALSE	FALSE
853	Complication of colostomy or enterostomy	injuries & poisonings	GRS of 31 urate SNPs	NA	-0.0224497	0.160203	0.9778	0.888555	logistic	327221	409	326812	0.218119	FALSE	FALSE
458	Hypotension	circulatory system	GRS of 31 urate SNPs	NA	-0.0154274	0.110838	0.984691	0.889301	logistic	231485	863	230622	0.217511	FALSE	FALSE
636.2	Early onset of delivery	pregnancy complications	GRS of 31 urate SNPs	NA	0.0203743	0.146886	1.02058	0.88968	logistic	332097	511	331586	0.218108	FALSE	FALSE
441.2	Chronic vascular insufficiency of intestine	circulatory system	GRS of 31 urate SNPs	NA	0.074183	0.53482	1.077	0.889682	logistic	330880	37	330843	0.21811	FALSE	FALSE
290	Delirium dementia and amnestic and other cognitive disorders	mental disorders	GRS of 31 urate SNPs	NA	-0.0234466	0.1698	0.976826	0.890174	logistic	333166	365	332801	0.218109	FALSE	FALSE
790.6	Other abnormal blood chemistry	symptoms	GRS of 31 urate SNPs	NA	-0.00610747	0.0453238	0.993911	0.892808	logistic	337995	5284	332711	0.218145	FALSE	FALSE
580	Nephritis; nephrosis; renal sclerosis	genitourinary	GRS of 31 urate SNPs	NA	-0.0353542	0.264601	0.965263	0.893708	logistic	327024	150	326874	0.218082	FALSE	FALSE
276.5	Hypovolemia	endocrine/metabolic	GRS of 31 urate SNPs	NA	0.00898825	0.0673592	1.00903	0.893847	logistic	334488	2337	332151	0.218114	FALSE	FALSE
240	Simple and unspecified goiter	endocrine/metabolic	GRS of 31 urate SNPs	NA	0.0198031	0.148538	1.02	0.89394	logistic	324475	479	323996	0.218097	FALSE	FALSE
360.2	Progressive myopia	sense organs	GRS of 31 urate SNPs	NA	-0.0306798	0.231002	0.969786	0.894342	logistic	329142	197	328945	0.218088	FALSE	FALSE
618	Genital prolapse	genitourinary	GRS of 31 urate SNPs	NA	0.0188017	0.142193	1.01898	0.894805	logistic	329029	527	328502	0.218227	FALSE	FALSE
379	Other disorders of eye	sense organs	GRS of 31 urate SNPs	NA	-0.0025537	0.0193968	0.99745	0.895257	logistic	338127	31845	306282	0.218141	FALSE	FALSE
747.13	Congenital anomalies of great vessels	congenital anomalies	GRS of 31 urate SNPs	NA	0.011128	0.0846335	1.01119	0.895392	logistic	337307	1480	335827	0.21815	FALSE	FALSE
430.2	Intracerebral hemorrhage	circulatory system	GRS of 31 urate SNPs	NA	0.0170011	0.129922	1.01715	0.89589	logistic	330577	624	329953	0.218027	FALSE	FALSE
599.5	Frequency of urination and polyuria	genitourinary	GRS of 31 urate SNPs	NA	0.00738569	0.0572112	1.00741	0.897282	logistic	255343	3273	252070	0.21801	FALSE	FALSE
352.1	Trigeminal nerve disorders [CN5]	neurological	GRS of 31 urate SNPs	NA	0.0211182	0.1667	1.02134	0.899191	logistic	326541	380	326161	0.218213	FALSE	FALSE
788	Syncope and collapse	symptoms	GRS of 31 urate SNPs	NA	-0.00481963	0.0380584	0.995192	0.899227	logistic	338172	7443	330729	0.21814	FALSE	FALSE
383	Otosclerosis	sense organs	GRS of 31 urate SNPs	NA	0.0256718	0.203464	1.026	0.899594	logistic	335135	255	334880	0.218128	FALSE	FALSE
614.1	Pelvic peritoneal adhesions, female (postoperative) (postinfection)	genitourinary	GRS of 31 urate SNPs	NA	-0.00897742	0.0719517	0.991063	0.900706	logistic	332608	2068	330540	0.218086	FALSE	FALSE
610.1	Cystic mastopathy	genitourinary	GRS of 31 urate SNPs	NA	-0.014516	0.116664	0.985589	0.900979	logistic	333136	778	332358	0.218152	FALSE	FALSE
286.7	Other and unspecified coagulation defects	hematopoietic	GRS of 31 urate SNPs	NA	-0.0225557	0.181917	0.977697	0.901324	logistic	336287	317	335970	0.218145	FALSE	FALSE
389.5	Disorders of acoustic nerve	sense organs	GRS of 31 urate SNPs	NA	-0.0753055	0.610543	0.92746	0.901836	logistic	330168	28	330140	0.218134	FALSE	FALSE
495	Asthma	respiratory	GRS of 31 urate SNPs	NA	0.00283865	0.023059	1.00284	0.902025	logistic	332328	21378	310950	0.218149	FALSE	FALSE
228	Hemangioma and lymphangioma, any site	neoplasms	GRS of 31 urate SNPs	NA	-0.0109868	0.0895887	0.989073	0.902396	logistic	338172	1314	336858	0.21814	FALSE	FALSE
374.2	Lagophthalmos	sense organs	GRS of 31 urate SNPs	NA	0.0647767	0.528579	1.06692	0.902464	logistic	330383	38	330345	0.21811	FALSE	FALSE
594.8	Renal colic	genitourinary	GRS of 31 urate SNPs	NA	0.00956183	0.0783365	1.00961	0.902851	logistic	333304	1725	331579	0.218179	FALSE	FALSE
250.5	Glycosuria or Acetonuria	endocrine/metabolic	GRS of 31 urate SNPs	NA	-0.0368304	0.301751	0.96384	0.902855	logistic	321825	117	321708	0.218017	FALSE	FALSE
726.2	Synoviopathy	musculoskeletal	GRS of 31 urate SNPs	NA	-0.0241156	0.197595	0.976173	0.902863	logistic	307436	270	307166	0.218004	FALSE	FALSE
770	Myalgia and myositis unspecified	symptoms	GRS of 31 urate SNPs	NA	0.0176162	0.145694	1.01777	0.903761	logistic	338172	497	337675	0.21814	FALSE	FALSE
303.1	Dissociative disorder	mental disorders	GRS of 31 urate SNPs	NA	0.0630569	0.528184	1.06509	0.904971	logistic	302109	38	302071	0.21816	FALSE	FALSE
281.13	Folate-deficiency anemia	hematopoietic	GRS of 31 urate SNPs	NA	-0.0310588	0.263602	0.969419	0.906207	logistic	323014	151	322863	0.218091	FALSE	FALSE
642	Hypertension complicating pregnancy, childbirth, and the puerperium	pregnancy complications	GRS of 31 urate SNPs	NA	0.0139911	0.119299	1.01409	0.90664	logistic	338026	773	337253	0.218136	FALSE	FALSE
575.7	Other disorders of gallbladder	digestive	GRS of 31 urate SNPs	NA	-0.0111918	0.0959393	0.988871	0.907133	logistic	324893	1150	323743	0.218149	FALSE	FALSE
728.71	Contracture of palmar fascia [Dupuytren's disease]	musculoskeletal	GRS of 31 urate SNPs	NA	-0.00709019	0.061026	0.992935	0.907507	logistic	310031	2865	307166	0.218007	FALSE	FALSE
743.11	Osteoporosis NOS	musculoskeletal	GRS of 31 urate SNPs	NA	-0.00570466	0.0493943	0.994312	0.908055	logistic	334689	4452	330237	0.218118	FALSE	FALSE
180.3	Cervical intraepithelial neoplasia [CIN] [Cervical dysplasia]	neoplasms	GRS of 31 urate SNPs	NA	0.00526505	0.0456598	1.00528	0.908199	logistic	313970	5269	308701	0.218148	FALSE	FALSE
523.3	Periodontitis (acute or chronic)	digestive	GRS of 31 urate SNPs	NA	-0.0477768	0.418227	0.953347	0.90905	logistic	324997	60	324937	0.218103	FALSE	FALSE
531.5	Gastrojejunal ulcer	digestive	GRS of 31 urate SNPs	NA	0.066755	0.586314	1.06903	0.909352	logistic	332150	31	332119	0.218101	FALSE	FALSE
189	Cancer of urinary organs (incl. kidney and bladder)	neoplasms	GRS of 31 urate SNPs	NA	-0.00729921	0.065611	0.992727	0.911418	logistic	336971	2470	334501	0.218126	FALSE	FALSE
701.4	Keloid scar	dermatologic	GRS of 31 urate SNPs	NA	-0.0265825	0.239997	0.973768	0.911805	logistic	334241	182	334059	0.218158	FALSE	FALSE
338.1	Acute pain	neurological	GRS of 31 urate SNPs	NA	0.020034	0.181176	1.02024	0.911951	logistic	337877	321	337556	0.21814	FALSE	FALSE
448	Disease of capillaries	circulatory system	GRS of 31 urate SNPs	NA	0.00456127	0.0417986	1.00457	0.913103	logistic	337028	6185	330843	0.218123	FALSE	FALSE
870.1	Open wound or laceration of eye or eyelid	injuries & poisonings	GRS of 31 urate SNPs	NA	0.0239562	0.219876	1.02425	0.91324	logistic	331527	218	331309	0.218114	FALSE	FALSE
512.9	Other dyspnea	respiratory	GRS of 31 urate SNPs	NA	-0.0130318	0.120149	0.987053	0.913628	logistic	327873	731	327142	0.218077	FALSE	FALSE
418	Nonspecific chest pain	circulatory system	GRS of 31 urate SNPs	NA	-0.00236706	0.021988	0.997636	0.914272	logistic	336395	23697	312698	0.218129	FALSE	FALSE
41.1	Staphylococcus infections	infectious diseases	GRS of 31 urate SNPs	NA	0.00691944	0.0647549	1.00694	0.914903	logistic	328273	2528	325745	0.218056	FALSE	FALSE
687	Symptoms affecting skin	dermatologic	GRS of 31 urate SNPs	NA	-0.0266222	0.249317	0.973729	0.914963	logistic	334097	169	333928	0.218147	FALSE	FALSE
966	Poisoning by anticonvulsants and anti-Parkinsonism drugs	injuries & poisonings	GRS of 31 urate SNPs	NA	-0.0165933	0.155687	0.983544	0.915121	logistic	316202	433	315769	0.218112	FALSE	FALSE
327.41	Organic or persistent insomnia	neurological	GRS of 31 urate SNPs	NA	0.0319999	0.301187	1.03252	0.915387	logistic	334027	116	333911	0.218169	FALSE	FALSE
250.12	Type 1 diabetes with renal manifestations	endocrine/metabolic	GRS of 31 urate SNPs	NA	-0.0435814	0.414428	0.957355	0.916249	logistic	321769	61	321708	0.218016	FALSE	FALSE
513.4	Hyperventilation	respiratory	GRS of 31 urate SNPs	NA	0.0217911	0.208755	1.02203	0.916863	logistic	337897	242	337655	0.218145	FALSE	FALSE
440.2	Atherosclerosis of the extremities	circulatory system	GRS of 31 urate SNPs	NA	-0.0134086	0.129108	0.986681	0.917284	logistic	331474	631	330843	0.21811	FALSE	FALSE
531.2	Gastric ulcer	digestive	GRS of 31 urate SNPs	NA	-0.00581463	0.0564241	0.994202	0.917921	logistic	335459	3340	332119	0.218103	FALSE	FALSE
446.9	Arteritis NOS	circulatory system	GRS of 31 urate SNPs	NA	0.0233052	0.22641	1.02358	0.918016	logistic	331049	206	330843	0.218111	FALSE	FALSE
742.9	Other derangement of joint	musculoskeletal	GRS of 31 urate SNPs	NA	0.00819624	0.0801913	1.00823	0.918591	logistic	309287	1644	307643	0.218201	FALSE	FALSE
800.3	Fracture of tibia and fibula	injuries & poisonings	GRS of 31 urate SNPs	NA	-0.00782762	0.076633	0.992203	0.918642	logistic	322615	1798	320817	0.218176	FALSE	FALSE
712	Infective connective tissue disorders	musculoskeletal	GRS of 31 urate SNPs	NA	0.0386642	0.380161	1.03942	0.918991	logistic	277663	73	277590	0.217755	FALSE	FALSE
180	Cervical cancer and dysplasia	neoplasms	GRS of 31 urate SNPs	NA	0.00623498	0.0620951	1.00625	0.920019	logistic	311488	2787	308701	0.21815	FALSE	FALSE
509.2	Respiratory insufficiency	respiratory	GRS of 31 urate SNPs	NA	0.00834496	0.0855483	1.00838	0.922292	logistic	330154	1446	328708	0.218081	FALSE	FALSE
250.6	Polyneuropathy in diabetes	endocrine/metabolic	GRS of 31 urate SNPs	NA	0.0185944	0.192291	1.01877	0.922965	logistic	321994	286	321708	0.218016	FALSE	FALSE
459.1	Hemorrhage NOS	circulatory system	GRS of 31 urate SNPs	NA	-0.0292183	0.305368	0.971204	0.923773	logistic	230735	113	230622	0.217513	FALSE	FALSE
426.32	Left bundle branch block	circulatory system	GRS of 31 urate SNPs	NA	0.00816427	0.0858267	1.0082	0.924215	logistic	316578	1437	315141	0.21814	FALSE	FALSE
586.4	Stricture/obstruction of ureter	genitourinary	GRS of 31 urate SNPs	NA	0.0113303	0.119167	1.01139	0.924252	logistic	327616	742	326874	0.218084	FALSE	FALSE
835	Internal derangement of knee	injuries & poisonings	GRS of 31 urate SNPs	NA	-0.00278554	0.0293889	0.997218	0.924488	logistic	336462	12696	323766	0.218144	FALSE	FALSE
285.1	Acute posthemorrhagic anemia	hematopoietic	GRS of 31 urate SNPs	NA	-0.0205949	0.217293	0.979616	0.92449	logistic	323086	223	322863	0.21809	FALSE	FALSE
281.9	Deficiency anemias	hematopoietic	GRS of 31 urate SNPs	NA	0.0477903	0.521449	1.04895	0.926977	logistic	322902	39	322863	0.218092	FALSE	FALSE
754	Congenital musculoskeletal deformities of spine	congenital anomalies	GRS of 31 urate SNPs	NA	-0.0322027	0.353011	0.96831	0.927315	logistic	337285	84	337201	0.218158	FALSE	FALSE
210	Benign neoplasm of lip, oral cavity, and pharynx	neoplasms	GRS of 31 urate SNPs	NA	0.0100223	0.112702	1.01007	0.929139	logistic	337025	830	336195	0.218138	FALSE	FALSE
291.1	Transient mental disorders due to conditions classified elsewhere	mental disorders	GRS of 31 urate SNPs	NA	-0.0282639	0.318621	0.972132	0.929315	logistic	332904	103	332801	0.218108	FALSE	FALSE
567	Peritonitis and retroperitoneal infections	digestive	GRS of 31 urate SNPs	NA	0.0104099	0.117931	1.01046	0.929662	logistic	274342	759	273583	0.218076	FALSE	FALSE
306	Other mental disorder	mental disorders	GRS of 31 urate SNPs	NA	0.00198474	0.0225735	1.00199	0.929938	logistic	325297	23226	302071	0.218171	FALSE	FALSE
202.2	Non-Hodgkins lymphoma	neoplasms	GRS of 31 urate SNPs	NA	-0.00494721	0.0562732	0.995065	0.929945	logistic	337247	3356	333891	0.218137	FALSE	FALSE
626.11	Absent or infrequent menstruation	genitourinary	GRS of 31 urate SNPs	NA	-0.0305508	0.34993	0.969911	0.930429	logistic	312852	86	312766	0.218055	FALSE	FALSE
532	Dysphagia	digestive	GRS of 31 urate SNPs	NA	0.00394854	0.0453022	1.00396	0.930544	logistic	311227	5223	306004	0.218099	FALSE	FALSE
601.1	Prostatitis	genitourinary	GRS of 31 urate SNPs	NA	0.012037	0.140571	1.01211	0.931761	logistic	320490	532	319958	0.21807	FALSE	FALSE
364.9	Cornea replaced by transplant	sense organs	GRS of 31 urate SNPs	NA	0.0295029	0.345931	1.02994	0.932034	logistic	329033	88	328945	0.218091	FALSE	FALSE
535.2	Atrophic gastritis	digestive	GRS of 31 urate SNPs	NA	-0.0157315	0.184941	0.984392	0.932212	logistic	313506	308	313198	0.218017	FALSE	FALSE
110.11	Dermatophytosis of nail	infectious diseases	GRS of 31 urate SNPs	NA	-0.0332775	0.394531	0.96727	0.93278	logistic	336067	67	336000	0.218162	FALSE	FALSE
575.1	Cholangitis	digestive	GRS of 31 urate SNPs	NA	0.0133624	0.159863	1.01345	0.933385	logistic	324155	412	323743	0.218152	FALSE	FALSE
527.8	Other specified diseases of the salivary glands	digestive	GRS of 31 urate SNPs	NA	-0.0275634	0.330661	0.972813	0.933567	logistic	333653	96	333557	0.218107	FALSE	FALSE
202.24	Large cell lymphoma	neoplasms	GRS of 31 urate SNPs	NA	-0.010796	0.131653	0.989262	0.934644	logistic	334498	607	333891	0.218137	FALSE	FALSE
286.13	Congenital factor VIII disorder	hematopoietic	GRS of 31 urate SNPs	NA	0.0369003	0.468213	1.03759	0.937183	logistic	336018	48	335970	0.218146	FALSE	FALSE
755.3	Congenital anomaly of fingers/toes	congenital anomalies	GRS of 31 urate SNPs	NA	0.0554701	0.712142	1.05704	0.937914	logistic	337222	21	337201	0.218159	FALSE	FALSE
348	Other conditions of brain	neurological	GRS of 31 urate SNPs	NA	0.0227015	0.298808	1.02296	0.93944	logistic	304935	118	304817	0.218058	FALSE	FALSE
385.3	Cholesteatoma	sense organs	GRS of 31 urate SNPs	NA	0.0108203	0.14656	1.01088	0.941147	logistic	335370	490	334880	0.218128	FALSE	FALSE
564.9	Personal history of diseases of digestive system	digestive	GRS of 31 urate SNPs	NA	0.00219185	0.0298072	1.00219	0.941381	logistic	295235	12530	282705	0.218142	FALSE	FALSE
764	Sciatica	symptoms	GRS of 31 urate SNPs	NA	-0.00539589	0.0738925	0.994619	0.941787	logistic	337279	1940	335339	0.218136	FALSE	FALSE
619.4	Noninflammatory disorders of vagina	genitourinary	GRS of 31 urate SNPs	NA	0.00627482	0.0862526	1.00629	0.942006	logistic	300116	1443	298673	0.21811	FALSE	FALSE
296.22	Major depressive disorder	mental disorders	GRS of 31 urate SNPs	NA	-0.0132143	0.184928	0.986873	0.943035	logistic	302378	307	302071	0.218159	FALSE	FALSE
261	Vitamin deficiency	endocrine/metabolic	GRS of 31 urate SNPs	NA	-0.0492127	0.690144	0.951979	0.943153	logistic	336189	22	336167	0.218106	FALSE	FALSE
577	Diseases of pancreas	digestive	GRS of 31 urate SNPs	NA	0.0110754	0.155381	1.01114	0.943176	logistic	336762	437	336325	0.218157	FALSE	FALSE
379.1	Scleritis and episcleritis	sense organs	GRS of 31 urate SNPs	NA	-0.0418065	0.591079	0.959055	0.943613	logistic	306312	30	306282	0.218145	FALSE	FALSE
338.2	Chronic pain	neurological	GRS of 31 urate SNPs	NA	0.0131488	0.187387	1.01324	0.944059	logistic	337856	300	337556	0.218139	FALSE	FALSE
681.5	Cellulitis and abscess of leg, except foot	dermatologic	GRS of 31 urate SNPs	NA	0.0033816	0.0489086	1.00339	0.944877	logistic	333420	4506	328914	0.218135	FALSE	FALSE
345.12	Partial epilepsy	neurological	GRS of 31 urate SNPs	NA	-0.0149394	0.216311	0.985172	0.944938	logistic	305041	224	304817	0.218057	FALSE	FALSE
561	Symptoms involving digestive system	digestive	GRS of 31 urate SNPs	NA	-0.00213086	0.0309181	0.997871	0.945054	logistic	294254	11549	282705	0.218129	FALSE	FALSE
611.3	Lump or mass in breast	genitourinary	GRS of 31 urate SNPs	NA	-0.00635474	0.0923435	0.993665	0.945136	logistic	333602	1244	332358	0.218149	FALSE	FALSE
272.12	Hyperglyceridemia	endocrine/metabolic	GRS of 31 urate SNPs	NA	0.0336105	0.489595	1.03418	0.945269	logistic	308992	44	308948	0.217846	FALSE	FALSE
282.9	Other hereditary hemolytic anemias	hematopoietic	GRS of 31 urate SNPs	NA	-0.0266815	0.39054	0.973671	0.945531	logistic	322932	69	322863	0.218091	FALSE	FALSE
218.1	Uterine leiomyoma	neoplasms	GRS of 31 urate SNPs	NA	0.00247188	0.0362021	1.00247	0.945563	logistic	326228	8492	317736	0.218091	FALSE	FALSE
415.11	Pulmonary embolism and infarction, acute	circulatory system	GRS of 31 urate SNPs	NA	-0.0268454	0.398952	0.973512	0.946351	logistic	332527	66	332461	0.218094	FALSE	FALSE
530.14	Reflux esophagitis	digestive	GRS of 31 urate SNPs	NA	-0.00237394	0.0355186	0.997629	0.946712	logistic	314606	8602	306004	0.21809	FALSE	FALSE
374	Other disorders of eyelids	sense organs	GRS of 31 urate SNPs	NA	-0.00426363	0.0642232	0.995745	0.947069	logistic	332918	2573	330345	0.218109	FALSE	FALSE
327.6	Circadian rhythm sleep disorder	neurological	GRS of 31 urate SNPs	NA	0.0476711	0.725633	1.04883	0.94762	logistic	333931	20	333911	0.218168	FALSE	FALSE
368.9	Subjective visual disturbances	sense organs	GRS of 31 urate SNPs	NA	0.00960201	0.147898	1.00965	0.948235	logistic	336004	482	335522	0.218122	FALSE	FALSE
973	Poisoning by agents primarily affecting the gastrointestinal system	injuries & poisonings	GRS of 31 urate SNPs	NA	0.0218013	0.341554	1.02204	0.949106	logistic	315859	90	315769	0.218113	FALSE	FALSE
276.8	Polydipsia	endocrine/metabolic	GRS of 31 urate SNPs	NA	0.0198005	0.316693	1.02	0.950147	logistic	332256	105	332151	0.21811	FALSE	FALSE
333.8	Other degenerative diseases of the basal ganglia	neurological	GRS of 31 urate SNPs	NA	-0.0395866	0.635235	0.961187	0.950309	logistic	304843	26	304817	0.218057	FALSE	FALSE
389.3	Degenerative and vascular disorders of ear	sense organs	GRS of 31 urate SNPs	NA	0.0343001	0.557414	1.0349	0.950934	logistic	330174	34	330140	0.218135	FALSE	FALSE
229	Benign neoplasm of unspecified sites	neoplasms	GRS of 31 urate SNPs	NA	-0.00108487	0.0179525	0.998916	0.951813	logistic	338172	37026	301146	0.21814	FALSE	FALSE
296	Mood disorders	mental disorders	GRS of 31 urate SNPs	NA	0.00193877	0.0327777	1.00194	0.952833	logistic	312271	10200	302071	0.218157	FALSE	FALSE
368.2	Diplopia and disorders of binocular vision	sense organs	GRS of 31 urate SNPs	NA	0.00787827	0.133248	1.00791	0.952853	logistic	336115	593	335522	0.218122	FALSE	FALSE
521.1	Dental caries	digestive	GRS of 31 urate SNPs	NA	0.00382601	0.0648527	1.00383	0.952956	logistic	327457	2520	324937	0.218103	FALSE	FALSE
601.12	Chronic prostatitis	genitourinary	GRS of 31 urate SNPs	NA	-0.00688094	0.117119	0.993143	0.95315	logistic	320723	765	319958	0.218069	FALSE	FALSE
442.1	Aortic aneurysm	circulatory system	GRS of 31 urate SNPs	NA	-0.00832245	0.141858	0.991712	0.953217	logistic	331366	523	330843	0.218109	FALSE	FALSE
601.8	Other inflammatory disorders of male genital organs	genitourinary	GRS of 31 urate SNPs	NA	-0.0117628	0.200502	0.988306	0.953218	logistic	320218	260	319958	0.218068	FALSE	FALSE
522.5	Periapical abscess	digestive	GRS of 31 urate SNPs	NA	0.00607118	0.104067	1.00609	0.953479	logistic	325912	975	324937	0.218104	FALSE	FALSE
850	Hemorrhage or hematoma complicating a procedure	injuries & poisonings	GRS of 31 urate SNPs	NA	-0.00290599	0.0498541	0.997098	0.953518	logistic	331105	4293	326812	0.21812	FALSE	FALSE
250.23	Type 2 diabetes with ophthalmic manifestations	endocrine/metabolic	GRS of 31 urate SNPs	NA	-0.00558476	0.0992738	0.994431	0.955138	logistic	322781	1073	321708	0.218013	FALSE	FALSE
274.2	Crystal arthropathies	endocrine/metabolic	GRS of 31 urate SNPs	NA	-0.0252651	0.449221	0.975051	0.955149	logistic	335160	52	335108	0.217599	FALSE	FALSE
960	Poisoning by antibiotics	injuries & poisonings	GRS of 31 urate SNPs	NA	-0.00346995	0.0617061	0.996536	0.955156	logistic	318587	2818	315769	0.218107	FALSE	FALSE
751.12	Congenital anomalies of male genital organs	congenital anomalies	GRS of 31 urate SNPs	NA	-0.0131154	0.237647	0.98697	0.955988	logistic	336524	185	336339	0.218134	FALSE	FALSE
565	Anal and rectal conditions	digestive	GRS of 31 urate SNPs	NA	-0.00213456	0.0397209	0.997868	0.957143	logistic	280418	6835	273583	0.218079	FALSE	FALSE
738.4	Acquired spondylolisthesis	musculoskeletal	GRS of 31 urate SNPs	NA	-0.00498438	0.0930998	0.995028	0.957303	logistic	327844	1219	326625	0.218177	FALSE	FALSE
345	Epilepsy, recurrent seizures, convulsions	neurological	GRS of 31 urate SNPs	NA	0.00330427	0.0619467	1.00331	0.957461	logistic	307580	2763	304817	0.218061	FALSE	FALSE
681.6	Cellulitis and abscess of foot, toe	dermatologic	GRS of 31 urate SNPs	NA	0.00261435	0.0490916	1.00262	0.957529	logistic	333385	4471	328914	0.218134	FALSE	FALSE
755.61	Congenital hip dysplasia and deformity	congenital anomalies	GRS of 31 urate SNPs	NA	0.018037	0.345319	1.0182	0.958343	logistic	337290	89	337201	0.218159	FALSE	FALSE
380.4	Impacted cerumen	sense organs	GRS of 31 urate SNPs	NA	0.00991244	0.191169	1.00996	0.958647	logistic	337265	288	336977	0.21815	FALSE	FALSE
874	Complication of amputation stump	injuries & poisonings	GRS of 31 urate SNPs	NA	-0.0143127	0.283757	0.985789	0.959772	logistic	331439	130	331309	0.218113	FALSE	FALSE
174.3	Neoplasm of uncertain behavior of breast	neoplasms	GRS of 31 urate SNPs	NA	-0.0149643	0.29752	0.985147	0.959886	logistic	314215	119	314096	0.218164	FALSE	FALSE
573.3	Hepatomegaly	digestive	GRS of 31 urate SNPs	NA	-0.00978398	0.20054	0.990264	0.961088	logistic	330556	261	330295	0.218172	FALSE	FALSE
496.3	Bronchiectasis	respiratory	GRS of 31 urate SNPs	NA	-0.00403272	0.0829087	0.995975	0.961206	logistic	312490	1540	310950	0.218155	FALSE	FALSE
626.21	Mittelschmerz	genitourinary	GRS of 31 urate SNPs	NA	0.0329182	0.678583	1.03347	0.96131	logistic	312789	23	312766	0.218055	FALSE	FALSE
858	Complication of internal orthopedic device	injuries & poisonings	GRS of 31 urate SNPs	NA	0.00312771	0.0645307	1.00313	0.961343	logistic	329362	2550	326812	0.21812	FALSE	FALSE
509.1	Respiratory failure	respiratory	GRS of 31 urate SNPs	NA	-0.00383543	0.0799638	0.996172	0.961744	logistic	330364	1656	328708	0.218079	FALSE	FALSE
361.2	Retinoschisis and retinal cysts	sense organs	GRS of 31 urate SNPs	NA	-0.0198357	0.417049	0.98036	0.962065	logistic	329005	60	328945	0.21809	FALSE	FALSE
153	Colorectal cancer	neoplasms	GRS of 31 urate SNPs	NA	-0.00969604	0.205783	0.990351	0.962419	logistic	316536	248	316288	0.21821	FALSE	FALSE
420.22	Chronic pericarditis	circulatory system	GRS of 31 urate SNPs	NA	-0.0159289	0.345944	0.984197	0.963275	logistic	335510	88	335422	0.218119	FALSE	FALSE
340	Migraine	neurological	GRS of 31 urate SNPs	NA	-0.0031776	0.0692371	0.996827	0.963394	logistic	332234	2214	330020	0.218109	FALSE	FALSE
388	Other disorders of ear	sense organs	GRS of 31 urate SNPs	NA	-0.00169651	0.0370075	0.998305	0.963436	logistic	338021	7881	330140	0.218136	FALSE	FALSE
594.2	Calculus of lower urinary tract	genitourinary	GRS of 31 urate SNPs	NA	-0.00592371	0.129596	0.994094	0.963542	logistic	332206	627	331579	0.218173	FALSE	FALSE
575.2	Obstruction of bile duct	digestive	GRS of 31 urate SNPs	NA	-0.00573789	0.127051	0.994279	0.963978	logistic	324395	652	323743	0.218151	FALSE	FALSE
346.3	Nonspecific abnormal findings in cerebrospinal fluid	neurological	GRS of 31 urate SNPs	NA	0.0320569	0.712652	1.03258	0.964121	logistic	304838	21	304817	0.218057	FALSE	FALSE
465	Acute upper respiratory infections of multiple or unspecified sites	respiratory	GRS of 31 urate SNPs	NA	-0.00289145	0.0660791	0.997113	0.965098	logistic	338163	2424	335739	0.218141	FALSE	FALSE
514	Abnormal findings examination of lungs	respiratory	GRS of 31 urate SNPs	NA	-0.00314184	0.0730915	0.996863	0.965713	logistic	338155	1984	336171	0.218137	FALSE	FALSE
696	Psoriasis and related disorders	dermatologic	GRS of 31 urate SNPs	NA	0.0206537	0.498529	1.02087	0.966954	logistic	318860	43	318817	0.217613	FALSE	FALSE
476	Allergic rhinitis	respiratory	GRS of 31 urate SNPs	NA	0.00454594	0.110053	1.00456	0.967051	logistic	323715	871	322844	0.218147	FALSE	FALSE
427.61	Supraventricular premature beats	circulatory system	GRS of 31 urate SNPs	NA	-0.0137561	0.335825	0.986338	0.967326	logistic	315234	93	315141	0.218139	FALSE	FALSE
750	Digestive congenital anomalies	congenital anomalies	GRS of 31 urate SNPs	NA	-0.0053767	0.132789	0.994638	0.967702	logistic	336935	596	336339	0.218134	FALSE	FALSE
280	Iron deficiency anemias	hematopoietic	GRS of 31 urate SNPs	NA	-0.0160677	0.420516	0.984061	0.969521	logistic	322923	60	322863	0.218092	FALSE	FALSE
389.2	Conductive hearing loss	sense organs	GRS of 31 urate SNPs	NA	0.00586891	0.169693	1.00589	0.97241	logistic	330506	366	330140	0.218136	FALSE	FALSE
389	Hearing loss	sense organs	GRS of 31 urate SNPs	NA	-0.00221553	0.0645805	0.997787	0.972633	logistic	332687	2547	330140	0.218135	FALSE	FALSE
709.2	Sicca syndrome	dermatologic	GRS of 31 urate SNPs	NA	-0.00562318	0.16427	0.994393	0.972693	logistic	246352	392	245960	0.217602	FALSE	FALSE
519.9	Symptoms involving respiratory system and other chest symptoms	respiratory	GRS of 31 urate SNPs	NA	-0.00688027	0.206493	0.993143	0.97342	logistic	288139	246	287893	0.218088	FALSE	FALSE
290.11	Alzheimer's disease	mental disorders	GRS of 31 urate SNPs	NA	-0.00507123	0.170872	0.994942	0.976323	logistic	333162	361	332801	0.218109	FALSE	FALSE
550	Abdominal hernia	digestive	GRS of 31 urate SNPs	NA	0.000519641	0.0177755	1.00052	0.976678	logistic	338172	38842	299330	0.21814	FALSE	FALSE
752.2	Other specified congenital anomalies of nervous system	congenital anomalies	GRS of 31 urate SNPs	NA	-0.0114784	0.393006	0.988587	0.9767	logistic	337792	68	337724	0.218146	FALSE	FALSE
722.9	Other and unspecified disc disorder	musculoskeletal	GRS of 31 urate SNPs	NA	-0.00153106	0.0545463	0.99847	0.977607	logistic	319181	3568	315613	0.218074	FALSE	FALSE
681.3	Cellulitis and abscess of arm/hand	dermatologic	GRS of 31 urate SNPs	NA	0.0013659	0.0489103	1.00137	0.977721	logistic	333418	4504	328914	0.218133	FALSE	FALSE
333.2	Myoclonus	neurological	GRS of 31 urate SNPs	NA	0.00975379	0.369206	1.0098	0.978924	logistic	304894	77	304817	0.218057	FALSE	FALSE
751.2	Congenital anomalies of urinary system	congenital anomalies	GRS of 31 urate SNPs	NA	-0.0031946	0.121949	0.99681	0.979101	logistic	337046	707	336339	0.218133	FALSE	FALSE
513.3	Hypoventilation	respiratory	GRS of 31 urate SNPs	NA	-0.0107024	0.408621	0.989355	0.979105	logistic	337719	64	337655	0.218144	FALSE	FALSE
592.21	Urethral syndrome	genitourinary	GRS of 31 urate SNPs	NA	-0.0141514	0.565653	0.985948	0.980041	logistic	313403	33	313370	0.218091	FALSE	FALSE
870.4	Open wound of nose and sinus	injuries & poisonings	GRS of 31 urate SNPs	NA	0.00596758	0.240827	1.00599	0.980231	logistic	331490	181	331309	0.218114	FALSE	FALSE
698	Pruritus and related conditions	dermatologic	GRS of 31 urate SNPs	NA	0.002916	0.126819	1.00292	0.981655	logistic	338172	655	337517	0.21814	FALSE	FALSE
504	Other alveolar and parietoalveolar pneumonopathy	respiratory	GRS of 31 urate SNPs	NA	0.00375275	0.196952	1.00376	0.984798	logistic	328980	272	328708	0.218079	FALSE	FALSE
260.1	Cachexia	endocrine/metabolic	GRS of 31 urate SNPs	NA	-0.00941516	0.512178	0.990629	0.985334	logistic	336207	40	336167	0.218106	FALSE	FALSE
426.25	Other heart block	circulatory system	GRS of 31 urate SNPs	NA	0.00544704	0.308821	1.00546	0.985927	logistic	315251	110	315141	0.218139	FALSE	FALSE
427.3	Other specified cardiac dysrhythmias	circulatory system	GRS of 31 urate SNPs	NA	-0.00106885	0.0637824	0.998932	0.98663	logistic	317759	2618	315141	0.218141	FALSE	FALSE
686	Other local infections of skin and subcutaneous tissue	dermatologic	GRS of 31 urate SNPs	NA	0.000576602	0.0355509	1.00058	0.98706	logistic	337526	8612	328914	0.218133	FALSE	FALSE
961.1	Poisoning/allergy of sulfonamides	injuries & poisonings	GRS of 31 urate SNPs	NA	-0.00186192	0.122047	0.99814	0.987828	logistic	316480	711	315769	0.218111	FALSE	FALSE
369.2	Eye infection, viral	sense organs	GRS of 31 urate SNPs	NA	0.00494342	0.330614	1.00496	0.98807	logistic	330441	96	330345	0.21811	FALSE	FALSE
443.8	Other specified peripheral vascular diseases	circulatory system	GRS of 31 urate SNPs	NA	0.00811689	0.573487	1.00815	0.988707	logistic	330875	32	330843	0.21811	FALSE	FALSE
974	Poisoning by water, mineral, and uric acid metabolism drugs	injuries & poisonings	GRS of 31 urate SNPs	NA	0.00510536	0.362191	1.00512	0.988754	logistic	315849	80	315769	0.218113	FALSE	FALSE
292.12	Symbolic dysfunction	mental disorders	GRS of 31 urate SNPs	NA	-0.00961556	0.705813	0.990431	0.98913	logistic	332822	21	332801	0.218109	FALSE	FALSE
574.2	Calculus of bile duct	digestive	GRS of 31 urate SNPs	NA	-0.000774354	0.0699094	0.999226	0.991162	logistic	325919	2176	323743	0.218152	FALSE	FALSE
571.5	Other chronic nonalcoholic liver disease	digestive	GRS of 31 urate SNPs	NA	-0.00086369	0.08952	0.999137	0.992302	logistic	331620	1325	330295	0.218172	FALSE	FALSE
512.8	Cough	respiratory	GRS of 31 urate SNPs	NA	0.000578049	0.0675423	1.00058	0.993172	logistic	329467	2325	327142	0.21808	FALSE	FALSE
262	Mineral deficiency NEC	endocrine/metabolic	GRS of 31 urate SNPs	NA	0.0018217	0.227718	1.00182	0.993617	logistic	336370	203	336167	0.218106	FALSE	FALSE
223	Benign neoplasm of kidney and other urinary organs	neoplasms	GRS of 31 urate SNPs	NA	-0.00201713	0.261741	0.997985	0.993851	logistic	297163	153	297010	0.218098	FALSE	FALSE
290.1	Dementias	mental disorders	GRS of 31 urate SNPs	NA	-0.000931307	0.138781	0.999069	0.994646	logistic	333348	547	332801	0.21811	FALSE	FALSE
252.2	Hypoparathyroidism	endocrine/metabolic	GRS of 31 urate SNPs	NA	0.00187527	0.292734	1.00188	0.994889	logistic	335380	123	335257	0.218153	FALSE	FALSE
586.3	Vascular disorders of kidney/hypertrophy	genitourinary	GRS of 31 urate SNPs	NA	0.00224694	0.393138	1.00225	0.99544	logistic	326942	68	326874	0.218082	FALSE	FALSE
250.11	Type 1 diabetes with ketoacidosis	endocrine/metabolic	GRS of 31 urate SNPs	NA	-0.000984039	0.234072	0.999016	0.996646	logistic	321900	192	321708	0.218017	FALSE	FALSE
706.2	Sebaceous cyst	dermatologic	GRS of 31 urate SNPs	NA	-0.000150541	0.0383483	0.999849	0.996868	logistic	337518	7315	330203	0.21815	FALSE	FALSE
512.2	Painful respiration	respiratory	GRS of 31 urate SNPs	NA	-0.000940146	0.250227	0.99906	0.997002	logistic	327310	168	327142	0.218077	FALSE	FALSE
599.8	Other symptoms involving urinary system	genitourinary	GRS of 31 urate SNPs	NA	-0.00175339	0.467776	0.998248	0.997009	logistic	252118	48	252070	0.218	FALSE	FALSE
458.9	Hypotension NOS	circulatory system	GRS of 31 urate SNPs	NA	0.000167941	0.0612683	1.00017	0.997813	logistic	233473	2851	230622	0.217512	FALSE	FALSE
726	Peripheral enthesopathies and allied syndromes	musculoskeletal	GRS of 31 urate SNPs	NA	-5.95411e-05	0.0387405	0.99994	0.998774	logistic	314357	7191	307166	0.218005	FALSE	FALSE
295.1	Schizophrenia	mental disorders	GRS of 31 urate SNPs	NA	0.000144167	0.152149	1.00014	0.999244	logistic	302524	453	302071	0.21816	FALSE	FALSE
619.1	Noninflammatory disorders of ovary, fallopian tube, and broad ligament	genitourinary	GRS of 31 urate SNPs	NA	3.68604e-06	0.133853	1	0.999978	logistic	299268	595	298673	0.218106	FALSE	FALSE
